# Supplementary material for: Genome-wide association study identifies genetic loci for self-reported habitual sleep duration supported by accelerometer-derived estimates
Source: Nat Commun. 2019 Mar 7;10:1100. doi: 10.1038/s41467-019-08917-4 (PMC6405943; doi:10.1038/s41467-019-08917-4)
Supplement: Supplementary file 4 — Supplementary Data 1 [file 41467_2019_8917_MOESM4_ESM.xlsx]

## Sheet: Supplementary Data 1
Supplementary Data 1. Genome-wide association signals (P <5x10-8) for sleep duration in participants of European ancestry from UK Biobank (n =446,118) and corresponding results from sleep duration GWAS with additional exclusions for shift work and prevalent chronic diseases and psychiatric disorders (n =326,224).
						Entire UK Biobank			Additional Exclusions
SNP	Chr:position (NCBI Build 37)	Nearest gene(s)	Alleles (E/A)	EAF	Info	Beta (min)	SE (min)	P Value	Beta (min)	SE (min)	P Value
rs7556815	2:114085785	PAX8, LOC100130100	A/G	0.219	0.993185	2.443	0.164414	1.3e-49	2.511	0.179201	1.2e-44
rs75539574	2:58871658	VRK2, LINC01122	C/A	0.086	0.98493	2.175	0.243913	6.9e-19	2.295	0.266704	1.1e-17
rs12607679	18:53059748	TCF4	T/C	0.738	0.982796	1.208	0.15557	8.3e-15	0.981	0.169757	7.6e-09
rs915416	1:34731984	CSMD2, C1orf94, GJB5	C/G	0.29	0.995376	1.156	0.149671	9.9e-15	1.096	0.163305	1.9e-11
rs9940646	16:53800629	FTO	C/G	0.578	0.999902	1.017	0.137447	1.2e-13	1.153	0.149854	1.3e-14
rs13109404	4:102896591	BANK1	T/G	0.928	0.98577	1.872	0.264497	1.4e-12	2.38	0.289245	1.9e-16
rs8050478	16:56120461	GNAO1	G/A	0.5	0.996712	0.96	0.135886	1.7e-12	1.074	0.148179	6.6e-13
rs56372231	5:102321905	PAM, PPIP5K2, GIN1, C5ORF30	T/C	0.334	0.997418	1.017	0.143989	2.2e-12	1.026	0.156903	6.3e-11
rs13088093	3:135838598	PPP2R3A, PCCB, STAG1, MSL2	G/T	0.336	0.992685	0.976	0.144141	7e-12	1.007	0.157128	1e-10
rs2079070	7:114126432	FOXP2	C/G	0.265	0.997844	1.053	0.153983	7.5e-12	0.912	0.167617	5e-08
rs34556183	6:28584775	ZBED9, SCAND3, LOC646160,	A/G	0.72	0.99757	1.015	0.151394	2.3e-11	0.791	0.164894	1.5e-06
rs3095508	16:6550400	RBFOX1	C/A	0.594	1	0.921	0.138262	3.1e-11	0.914	0.150569	1.4e-09
rs34731055	7:2106928	MAD1L1	T/C	0.181	0.994367	1.168	0.176867	3.7e-11	0.952	0.192349	7.3e-07
rs73219758	8:14279446	SGCZ	G/A	0.708	0.996191	0.984	0.149716	5.6e-11	0.98	0.163389	2.1e-09
rs10973207	9:37100525	EBLN3, ZCCHC7	T/G	0.158	0.987494	1.226	0.187436	6e-11	0.997	0.204329	1.2e-06
rs2139261	17:21313223	KCNJ12	G/C	0.749	0.805563	1.122	0.173869	8.5e-11	0.984	0.189631	1.6e-07
rs4592416	11:43800474	HSD17B12	G/A	0.464	0.997708	0.881	0.136206	9.3e-11	0.824	0.148524	3.4e-08
rs365663	5:1428883	SLC6A3	A/G	0.546	0.993176	0.878	0.136714	1e-10	0.834	0.149079	2.5e-08
rs1517572	11:28829882	METT5D1, OR2BH1P	C/A	0.581	0.993206	0.879	0.13768	1.5e-10	0.669	0.150156	7.1e-06
rs7915425	10:125016501	BUB3, LOC100131719, GPR26	T/C	0.175	0.996686	1.144	0.179375	2e-10	1.16	0.195214	2.7e-09
rs330088	8:9149746	PPP1R3B, LOC100129150	C/T	0.547	0.994149	0.868	0.136607	2.7e-10	0.972	0.148907	6.6e-11
rs8038326	15:47989799	SEMA6D	A/G	0.727	0.997338	0.955	0.152442	2.8e-10	0.853	0.166122	3.3e-07
rs460692	5:3126584	LINC01377, LOC100132531, LOC285577	C/T	0.137	0.966249	1.263	0.199898	3.6e-10	1.215	0.218007	3.4e-08
rs9382445	6:54937974	FAM83B	T/C	0.623	0.998019	0.872	0.140032	4.8e-10	0.941	0.152708	5.5e-10
rs4767550	12:117951150	KSR2	G/A	0.414	0.987942	0.858	0.138576	6.3e-10	0.873	0.151032	8.6e-09
rs11885663	2:166944004	SCN1A, GALNT3, TTC21B	T/C	0.248	0.998544	0.973	0.157087	8.6e-10	1.102	0.171284	1.1e-10
rs1991556	17:44083402	MAPT, STH, KANSL1, LOC644157, LOC644172	G/A	0.774	0.985237	0.994	0.163424	1e-09	0.919	0.178193	2.6e-07
rs1057703	11:122830251	BSX, C11orf63	G/T	0.147	0.990142	1.164	0.192397	1.1e-09	1.26	0.209548	1.8e-09
rs4128364	2:147612734	PABPCP2, LOC100133235	C/T	0.339	0.998286	0.876	0.143452	1.4e-09	0.847	0.156411	6.6e-08
rs61796569	1:66476437	PDE4B	T/C	0.27	0.984279	0.927	0.153866	1.5e-09	0.899	0.167608	3.2e-05
rs10483350	14:29816155	MIR548AI, LOC100128215, PRKD1	G/A	0.195	0.989247	1.042	0.172056	1.5e-09	0.792	0.18742	6.3e-08
rs7115226	11:113408518	DRD2	A/C	0.074	0.984135	1.594	0.261479	1.7e-09	1.578	0.285739	5.3e-08
rs269054	1:57864304	DAB1	A/T	0.422	0.9964	0.819	0.137596	2.1e-09	0.887	0.149935	2.5e-09
rs112230981	3:55879269	ERC2	A/G	0.95	0.981733	1.892	0.313672	2.2e-09	2.015	0.342879	4.7e-09
rs11602180	11:48162453	PTPRJ, OR4X2, OR4B1, OR4S1, OR4X1	C/T	0.837	0.995602	1.095	0.183948	2.3e-09	1.045	0.200682	1.9e-07
rs2192528	4:18327896	LCORL, LOC645174	A/G	0.48	0.996931	0.802	0.136152	2.7e-09	0.716	0.148398	1e-06
rs12246842	10:21830580	MLLT10, DNAJC1, SKIDA1	A/G	0.46	0.99585	0.804	0.136455	3.9e-09	0.642	0.148652	1.2e-05
rs205024	17:11227352	SHISA6	T/C	0.384	0.997778	0.83	0.139627	3.9e-09	0.75	0.152101	8.5e-07
rs12567114	1:98527951	DPYD	A/G	0.276	0.99044	0.89	0.152418	4.3e-09	0.83	0.16627	6.1e-07
rs7616632	3:137031237	IL20RB, NPM1P17	T/G	0.522	0.992481	0.792	0.136153	4.3e-09	0.903	0.148409	1.2e-09
rs6575005	14:26954078	NOVA1	T/C	0.758	0.997002	0.934	0.158503	4.4e-09	0.957	0.172691	4.1e-08
rs1776776	9:140497072	ARRDC1, MRPL41, EHMT1, ARRDC1-AS1, DPH7, ZMYND19	T/C	0.874	0.993598	1.198	0.204643	4.9e-09	1.203	0.223349	7.3e-08
rs11621908	14:78495761	ADCK1, FRDAP	C/T	0.917	0.966237	1.446	0.249779	5.6e-09	1.511	0.272208	2.3e-08
rs10421649	19:9942262	FBXL12, UBL5, PIN1	A/T	0.557	0.980424	0.798	0.137677	6.9e-09	0.836	0.150092	2.4e-08
rs2072727	20:43538733	YWHAB, PABPC1L	T/C	0.436	0.997669	0.795	0.137104	7.9e-09	0.692	0.149591	3.2e-06
rs113113059	6:43160375	CUL9, MEA1, PPP2R5D, SMAD5-AS2, SRF, CUL7, DNPH1, MRPL2, TTBK1, RRP36, KLC4, KLHDC3	T/C	0.78	0.995219	0.968	0.164239	8.4e-09	0.984	0.179308	6.6e-08
rs374153	2:40382712	SLC8A1	C/T	0.158	0.995959	1.057	0.186185	9.1e-09	0.961	0.202764	1.1e-08
rs151014368	5:176751059	LMAN2, FGFR4, SLC34A1, RGS14, PRELID1, NSD1, MXD3	A/G	0.206	0.979023	0.966	0.169175	9.1e-09	1.052	0.184345	1.6e-06
rs62120041	2:9185564	MBOAT2	T/C	0.934	0.986742	1.567	0.274498	9.6e-09	1.494	0.299297	4.7e-07
rs7503199	17:8134275	PER1, PFAS, SMAD5-AS5, VAMP2, AURKB, ARHGEF15, RANGRF, BORCS6, CTC1, TMEM107, KRBA2, SLC25A35	C/T	0.734	0.998402	0.885	0.15383	1e-08	0.641	0.167585	0.00016
rs1939455	11:101520886	TRPC6	G/T	0.879	0.951814	1.226	0.213671	1.2e-08	1.259	0.232976	7.6e-06
rs7951019	11:118358027	KMT2A, ARCN1, IFT46, TMEM25	G/T	0.032	0.96245	2.213	0.391251	1.2e-08	1.713	0.426567	5.1e-08
rs17732997	3:70470834	FOXP1, LOC100128160	C/G	0.569	0.994207	0.776	0.137292	1.2e-08	0.673	0.149605	5.6e-05
rs61985058	14:60233841	RTN1	T/C	0.143	1	1.116	0.193736	1.3e-08	1.059	0.211233	5.6e-06
rs17427571	4:82254908	PRKG2	A/G	0.684	0.99659	0.83	0.146126	1.3e-08	0.715	0.159294	7.6e-07
rs7806045	7:132610266	CHCHD3	T/C	0.755	0.997982	0.887	0.157546	1.4e-08	0.825	0.171941	1.8e-06
rs35531607	4:92533225	CCSER1	C/T	0.474	0.998209	0.77	0.136367	1.5e-08	0.614	0.14876	3.2e-05
rs7644809	3:107564459	BBX, LOC285205	T/C	0.422	0.985499	0.784	0.138089	1.6e-08	0.873	0.150601	6e-09
rs9345234	6:93162639	LOC100129847, LOC100128159	C/A	0.578	0.991124	0.781	0.137936	1.8e-08	0.735	0.150355	9.1e-07
rs12791153	11:80685181	LOC729790, LOC646195	T/A	0.081	0.963076	1.413	0.253014	1.9e-08	1.486	0.275878	5.4e-08
rs1263056	11:116576415	BUD13	A/G	0.519	0.989149	0.768	0.136633	2e-08	0.769	0.148952	2.6e-07
rs55658675	14:65554638	MAX, FNTB, GPX2, CHURC1, RAB15	C/T	0.645	0.996183	0.788	0.142135	2e-08	0.811	0.154988	1.5e-07
rs11567976	5:137654218	CDC25C, EGR1, ETF1, GFRA3, HSPA9, NME5, CDC23, KIF20A, BRD8, FAM53C, REEP2, KDM3B	T/C	0.571	0.999211	0.768	0.13711	2.1e-08	0.729	0.149476	1e-06
rs180769	5:135615615	TRPC7, SMAD5, SMAD5-AS1	T/C	0.425	0.993213	0.763	0.13763	2.3e-08	0.6	0.150048	7.1e-05
rs1553132	11:88297740	GRM5	G/A	0.258	0.997432	0.87	0.155068	2.5e-08	0.735	0.169013	1.5e-05
rs9903973	17:50571227	CA10, LOC339209	C/T	0.467	0.99676	0.766	0.136316	2.6e-08	0.679	0.148537	5.8e-06
rs11614986	12:110007939	MMAB, MVK, KCTD10, UBE3B, MYO1H	A/G	0.821	0.99952	0.983	0.177061	2.7e-08	0.728	0.193124	0.00016
rs2231265	6:89790201	PNRC1	G/A	0.772	0.996383	0.897	0.16195	2.7e-08	0.861	0.176567	1e-06
rs174560	11:61581764	FADS1, FADS3, RAB3IL1, FADS2, MYRF,V27 TMEM258, FEN1	C/T	0.314	0.999418	0.815	0.146205	2.8e-08	0.642	0.159424	6e-05
rs10173260	2:210377845	MAP2	C/T	0.606	1	0.77	0.138793	2.9e-08	0.665	0.15149	1.2e-05
rs72804080	2:59358659	LINC01122, LOC101927285	G/A	0.15	0.981713	1.068	0.191785	2.9e-08	1.036	0.209232	9.1e-07
rs12611523	2:139195328	SPOPL	A/G	0.545	0.993011	0.758	0.136576	3.1e-08	0.605	0.148923	4.6e-05
rs11643715	16:23909538	PRKCB	G/C	0.291	0.99268	0.834	0.149795	3.2e-08	0.804	0.163246	9.2e-07
rs4538155	2:157040773	NR4A2, GPD2	T/C	0.647	0.99352	0.779	0.14243	3.6e-08	0.779	0.155322	4.9e-07
rs34354917	12:38764559	ALG10B, CPNE8	C/A	0.71	0.994911	0.825	0.150049	3.9e-08	0.813	0.16369	7.6e-07
rs80193650	6:33464363	ZBTB9, KIFC1, PHF1, SYNGAP1, CUTA	G/A	0.162	0.998466	1.01	0.184034	4.1e-08	0.915	0.201122	5.5e-06
rs10761674	10:64618340	EGR2, ADO	C/T	0.477	0.998066	0.74	0.135955	4.2e-08	0.739	0.148142	5.1e-07
rs11190970	10:103128332	BTRC, FGF8, NFKB2, PITX3, PSD, FBXW4, GBF1, LDB1, NOLC1, NPM3, MGEA5, PPRC1 POLL, KCNIP2 CUEDC2, FBXL15, C10ORF76, HPS6, C10orf95, ELOVL3	G/A	0.799	0.998144	0.923	0.169391	4.6e-08	0.843	0.184628	5.1e-06
Genetic association analysis was performed in related subjects of European ancestry using BOLT-LMM linear mixed models and an additive genetic model adjusted for age, sex, 10 principal components of ancestry, genotyping array and genetic correlation matrix [jl2]. Bold denotes genome-wide significant signals (P <5x10-8). Genes indicate all genes within the locus of interest; bold genes indicate ne…
Abbreviations: Chr=chromosome, E/A=effect/alternative alleles, EAF=effect allele frequency, Info=imputation quality score, position=base pair coordinate hg19, SNP=single nucleotide polymorphism.
