# Supplementary material for: Genome-wide association study identifies genetic loci for self-reported habitual sleep duration supported by accelerometer-derived estimates
Source: Nat Commun. 2019 Mar 7;10:1100. doi: 10.1038/s41467-019-08917-4 (PMC6405943; doi:10.1038/s41467-019-08917-4)
Supplement: Supplementary file 6 — Supplementary Data 3 [file 41467_2019_8917_MOESM6_ESM.xlsx]

## Sheet: Supplementary Data 3
Supplementary Data 3. Sensitivity analysis for genome-wide significant sleep duration loci (P <5x10-8) in participants of European ancestry from UK Biobank (n =446,118), adjusting for additional known risk factors.
		Baseline Adjustment			BMI Adjustment			Insomnia Adjustment			Caffeine Adjustment			Chronotype Adjustment			Additional Lifestyle and Clinical Adjustments
SNP	Chr:position (NCBI Build 37)	Beta	SE	P Value	Beta	SE	P Value	Beta	SE	P Value	Beta	SE	P Value	Beta	SE	P Value	Beta	SE	P Value
rs7556815	2:114085785	2.443	0.164414	1.3e-49	2.44219	0.164464	1.6e-49	2.30027	0.158664	3e-47	2.45002	0.164398	6.1e-50	2.42592	0.164311	6.5e-49	2.40531	0.161898	2.1e-49
rs75539574	2:58871658	2.175	0.243913	6.9e-19	2.19712	0.243991	3.3e-19	1.84799	0.235388	5.9e-15	2.17486	0.243889	7.1e-19	2.16575	0.243761	9e-19	2.16233	0.240181	2.8e-19
rs12607679	18:53059748	1.208	0.15557	8.3e-15	1.20461	0.155616	1.1e-14	0.99954	0.150109	2.6e-11	1.19059	0.155556	2.2e-14	1.16643	0.155478	6.7e-14	1.19446	0.153183	6.7e-15
rs915416	1:34731984	1.156	0.149671	9.9e-15	1.15378	0.149718	1.2e-14	1.03513	0.144439	6.3e-13	1.17532	0.149656	3.5e-15	1.14649	0.149577	1.6e-14	1.16027	0.147381	3.6e-15
rs9940646	16:53800629	1.017	0.137447	1.2e-13	0.91923	0.137663	2.3e-11	0.997578	0.132623	5.6e-14	0.98196	0.137446	8.6e-13	0.976542	0.137373	1.1e-12	0.955776	0.13535	1.5e-12
rs13109404	4:102896591	1.872	0.264497	1.4e-12	1.82515	0.264603	5e-12	1.61558	0.255226	2.3e-10	1.8799	0.264472	1.1e-12	1.86562	0.264335	1.6e-12	1.98036	0.260462	2.9e-14
rs8050478	16:56120461	0.96	0.135886	1.7e-12	0.956346	0.135926	2.2e-12	0.82329	0.131117	4.2e-10	0.95991	0.13587	1.7e-12	0.968076	0.1358	1.1e-12	0.853548	0.133805	1.7e-10
rs56372231	5:102321905	1.017	0.143989	2.2e-12	1.02646	0.144034	1.3e-12	0.870606	0.138946	3.8e-10	1.02016	0.143974	1.7e-12	1.03168	0.1439	9.5e-13	0.889038	0.141793	4.3e-10
rs13088093	3:135838598	0.976	0.144141	7e-12	0.995094	0.144192	2.8e-12	1.02995	0.139091	8.5e-14	0.984684	0.144127	5e-12	0.982122	0.144051	4.8e-12	0.947778	0.141936	1.3e-11
rs2079070	7:114126432	1.053	0.153983	7.5e-12	1.05794	0.15403	6.4e-12	0.91329	0.148586	8.4e-10	1.05954	0.153965	6e-12	1.02047	0.153893	3.3e-11	1.01179	0.151627	2.4e-11
rs34556183	6:28584775	1.015	0.151394	2.3e-11	0.994308	0.151445	6.1e-11	0.977574	0.146084	2.7e-11	1.0089	0.151377	3.4e-11	0.997464	0.1513	5.3e-11	0.986388	0.14908	4.5e-11
rs3095508	16:6550400	0.921	0.138262	3.1e-11	0.924936	0.138304	2.8e-11	0.887706	0.133409	3.1e-11	0.919284	0.138246	3.6e-11	0.911958	0.138174	5.1e-11	0.869022	0.136142	2.2e-10
rs34731055	7:2106928	1.168	0.176867	3.7e-11	1.14113	0.176931	9.8e-11	0.967794	0.17067	1.4e-08	1.16547	0.176846	3.9e-11	1.15952	0.176757	4.8e-11	1.10128	0.17416	2.1e-10
rs73219758	8:14279446	0.984	0.149716	5.6e-11	0.96672	0.149768	1.2e-10	0.960234	0.144458	3e-11	0.990594	0.149701	4e-11	0.978738	0.149621	6.9e-11	0.944484	0.147424	1.6e-10
rs10973207	9:37100525	1.226	0.187436	6e-11	1.22558	0.187492	6.2e-11	1.17283	0.180852	8.2e-11	1.22003	0.187415	7.1e-11	1.24103	0.187317	3.5e-11	1.13251	0.184561	8e-10
rs2139261	17:21313223	1.122	0.173869	8.5e-11	1.12359	0.173922	8.8e-11	0.96054	0.167767	8.9e-09	1.1332	0.173849	6.3e-11	1.1426	0.17376	4.1e-11	1.07567	0.171197	2.8e-10
rs4592416	11:43800474	0.881	0.136206	9.3e-11	0.866376	0.136252	1.8e-10	0.854694	0.131437	7.4e-11	0.878052	0.136189	9.8e-11	0.898668	0.136118	3.6e-11	0.813852	0.134119	9.8e-10
rs365663	5:1428883	0.878	0.136714	1e-10	0.885114	0.136757	7.4e-11	0.817728	0.131925	5.1e-10	0.889596	0.136702	6.2e-11	0.877812	0.136631	1e-10	0.807666	0.134622	1.5e-09
rs1517572	11:28829882	0.879	0.13768	1.5e-10	0.867894	0.137722	2.3e-10	0.85791	0.13286	8.1e-11	0.871218	0.137662	1.9e-10	0.87867	0.137592	1.3e-10	0.806166	0.135569	2.1e-09
rs7915425	10:125016501	1.144	0.179375	2e-10	1.14934	0.17943	1.6e-10	1.13869	0.173078	5.9e-11	1.14368	0.179354	2e-10	1.13822	0.179261	2.4e-10	1.04542	0.17662	3.5e-09
rs330088	8:9149746	0.868	0.136607	2.7e-10	0.891396	0.136661	8.4e-11	0.89235	0.13181	1.4e-11	0.876216	0.136594	1.7e-10	0.8808	0.136523	1.4e-10	0.808932	0.134518	2.1e-09
rs8038326	15:47989799	0.955	0.152442	2.8e-10	0.958914	0.152485	2.6e-10	0.838422	0.147089	1e-08	0.96021	0.152423	2.5e-10	0.959934	0.152342	2.5e-10	0.972132	0.1501	7.8e-11
rs460692	5:3126584	1.263	0.199898	3.6e-10	1.26436	0.199961	3.6e-10	1.13834	0.192896	4.4e-09	1.25992	0.199879	3.9e-10	1.27261	0.199774	2.6e-10	1.24862	0.196839	2.9e-10
rs9382445	6:54937974	0.872	0.140032	4.8e-10	0.878904	0.140075	3.9e-10	0.758376	0.135122	2e-08	0.87927	0.140016	3.7e-10	0.841902	0.13995	2e-09	0.894798	0.137889	9.9e-11
rs4767550	12:117951150	0.858	0.138576	6.3e-10	0.858978	0.138617	6.2e-10	0.853926	0.133708	2e-10	0.861066	0.13856	5.7e-10	0.857898	0.138486	6.1e-10	0.621804	0.136486	5.7e-06
rs11885663	2:166944004	0.973	0.157087	8.6e-10	0.983652	0.157136	5.6e-10	0.911904	0.151592	2.7e-09	0.976302	0.157071	6.8e-10	0.960246	0.156988	1.4e-09	0.93585	0.154685	2.1e-09
rs1991556	17:44083402	0.994	0.163424	1e-09	0.989544	0.163474	1.3e-09	1.10201	0.157687	2.8e-12	0.995916	0.163406	1.1e-09	0.964884	0.163324	3.2e-09	0.70956	0.160963	1e-05
rs1057703	11:122830251	1.164	0.192397	1.1e-09	1.15503	0.192453	1.4e-09	1.19062	0.18566	1e-10	1.16487	0.192373	1.1e-09	1.12783	0.192278	3.2e-09	1.12109	0.189445	2.6e-09
rs4128364	2:147612734	0.876	0.143452	1.4e-09	0.874386	0.143495	1.4e-09	0.73122	0.138436	1.3e-07	0.862734	0.143439	2.1e-09	0.89136	0.143362	6.5e-10	0.824442	0.141257	6.4e-09
rs61796569	1:66476437	0.927	0.153866	1.5e-09	0.908034	0.153919	3.1e-09	0.839484	0.148486	1.5e-08	0.918828	0.153848	2e-09	0.91746	0.15377	2e-09	0.991428	0.151519	5.9e-11
rs10483350	14:29816155	1.042	0.172056	1.5e-09	1.06547	0.172112	6.7e-10	1.03747	0.166009	4.3e-10	1.04389	0.172034	1.5e-09	1.05601	0.171942	9.2e-10	0.887184	0.169418	1.8e-07
rs7115226	11:113408518	1.594	0.261479	1.7e-09	1.60684	0.261554	1.2e-09	1.53322	0.252324	1.6e-09	1.63063	0.261448	6.2e-10	1.5821	0.26131	2.1e-09	1.5657	0.257467	1.7e-09
rs269054	1:57864304	0.819	0.137596	2.1e-09	0.819678	0.137639	2.2e-09	0.652284	0.132788	9.2e-07	0.812346	0.137581	3.2e-09	0.831084	0.13751	1.3e-09	0.813024	0.135491	1.8e-09
rs112230981	3:55879269	1.892	0.313672	2.2e-09	1.87292	0.313772	3.2e-09	1.81342	0.302684	2.5e-09	1.90696	0.31364	1.5e-09	1.91507	0.313477	1.3e-09	1.84119	0.308874	3.3e-09
rs11602180	11:48162453	1.095	0.183948	2.3e-09	1.09371	0.184001	2.4e-09	0.924258	0.177509	1.8e-07	1.09281	0.183923	2.5e-09	1.08321	0.183829	3.3e-09	1.01382	0.181126	2e-08
rs2192528	4:18327896	0.802	0.136152	2.7e-09	0.785298	0.136202	5.8e-09	0.794886	0.131377	1.1e-09	0.787716	0.136141	5.5e-09	0.806688	0.136069	2.2e-09	0.779748	0.134066	4.3e-09
rs12246842	10:21830580	0.804	0.136455	3.9e-09	0.788814	0.136503	7.9e-09	0.699192	0.131666	1.2e-07	0.807036	0.136439	3.5e-09	0.808956	0.136367	3.1e-09	0.77586	0.134364	7.7e-09
rs205024	17:11227352	0.83	0.139627	3.9e-09	0.828588	0.139669	4.3e-09	0.721644	0.134726	1.1e-07	0.843096	0.139612	2e-09	0.82578	0.13954	4.5e-09	0.806208	0.137483	6.5e-09
rs12567114	1:98527951	0.89	0.152418	4.3e-09	0.890628	0.152465	4.2e-09	0.864672	0.147088	3.6e-09	0.88101	0.152401	6.3e-09	0.917118	0.152323	1.4e-09	0.851046	0.150088	1.2e-08
rs7616632	3:137031237	0.792	0.136153	4.3e-09	0.80478	0.136197	2.5e-09	0.844056	0.131383	9.9e-11	0.78609	0.136139	5.6e-09	0.80943	0.136069	1.9e-09	0.748236	0.134071	1.8e-08
rs6575005	14:26954078	0.934	0.158503	4.4e-09	0.941082	0.158549	3.3e-09	0.980634	0.152933	1.6e-10	0.923424	0.158483	6e-09	0.931098	0.158398	4.6e-09	0.921606	0.156072	3.7e-09
rs1776776	9:140497072	1.198	0.204643	4.9e-09	1.198	0.204643	4.9e-09	1.198	0.204643	4.9e-09	1.198	0.204643	4.9e-09	1.198	0.204643	4.9e-09	1.198	0.204643	4.9e-09
rs11621908	14:78495761	1.446	0.249779	5.6e-09	1.44667	0.249848	5.1e-09	1.39166	0.241	5.7e-09	1.48532	0.249754	2.2e-09	1.45481	0.249613	4.1e-09	1.58771	0.245948	7.7e-11
rs10421649	19:9942262	0.798	0.137677	6.9e-09	0.796236	0.137711	7e-09	0.837144	0.132827	3e-10	0.787062	0.137657	9.6e-09	0.782142	0.137583	1.2e-08	0.758916	0.135554	2e-08
rs2072727	20:43538733	0.795	0.137104	7.9e-09	0.792246	0.137141	8.6e-09	0.71562	0.132281	6.5e-08	0.7875	0.137085	1e-08	0.820674	0.137016	2.4e-09	0.78189	0.134994	7.8e-09
rs113113059	6:43160375	0.968	0.164239	8.4e-09	0.967416	0.16429	8.9e-09	0.721614	0.158484	9e-06	0.983658	0.164222	4.3e-09	0.965184	0.164137	9.2e-09	0.923856	0.161723	2e-08
rs374153	2:40382712	1.057	0.186185	9.1e-09	1.06178	0.186242	7.8e-09	1.07434	0.179672	1.4e-09	1.04735	0.186166	1.3e-08	1.04361	0.186067	1.4e-08	1.06801	0.183334	3.9e-09
rs151014368	5:176751059	0.966	0.169175	9.1e-09	0.970452	0.169228	7.3e-09	0.921648	0.163247	1.2e-08	0.958302	0.169158	1.2e-08	0.980514	0.16907	5.1e-09	0.913296	0.166589	3.1e-08
rs62120041	2:9185564	1.567	0.274498	9.6e-09	1.55372	0.274583	1.2e-08	1.28547	0.2649	9.8e-07	1.55161	0.27447	1.2e-08	1.55963	0.274327	9.8e-09	1.44333	0.270298	6.8e-08
rs7503199	17:8134275	0.885	0.15383	1e-08	0.893418	0.153878	6.9e-09	0.831546	0.148429	2.2e-08	0.892602	0.153813	6.5e-09	0.897972	0.153734	5.5e-09	0.826104	0.151472	5.1e-08
rs1939455	11:101520886	1.226	0.213671	1.2e-08	1.22071	0.213732	1.5e-08	1.10725	0.20619	9.7e-08	1.21583	0.213643	1.6e-08	1.21756	0.213532	1.5e-08	1.1478	0.210397	5.9e-08
rs7951019	11:118358027	2.213	0.391251	1.2e-08	2.17388	0.391374	2.1e-08	1.91161	0.377555	3.5e-07	2.20579	0.3912	1.4e-08	2.21234	0.390998	1.2e-08	2.09596	0.385246	4.4e-08
rs17732997	3:70470834	0.776	0.137292	1.2e-08	0.765744	0.137336	1.8e-08	0.757854	0.132482	8.3e-09	0.786228	0.137279	7.8e-09	0.771546	0.137206	1.4e-08	0.806064	0.135192	1.8e-09
rs61985058	14:60233841	1.116	0.193736	1.3e-08	1.10628	0.193792	1.7e-08	1.02963	0.186927	5.5e-08	1.11094	0.193711	1.4e-08	1.13394	0.193607	7.1e-09	1.09065	0.19076	1.5e-08
rs17427571	4:82254908	0.83	0.146126	1.3e-08	0.831882	0.146173	1.2e-08	0.643332	0.141005	5.7e-06	0.836952	0.146113	9.9e-09	0.831732	0.146036	1.2e-08	0.7761	0.14389	6.6e-08
rs7806045	7:132610266	0.887	0.157546	1.4e-08	0.878658	0.157597	2e-08	0.72627	0.152026	1.4e-06	0.887772	0.15753	1.3e-08	0.886932	0.157447	1.3e-08	0.89979	0.155132	5.3e-09
rs35531607	4:92533225	0.77	0.136367	1.5e-08	0.761472	0.136411	2.2e-08	0.775698	0.131584	3e-09	0.756954	0.136355	2.6e-08	0.748698	0.136286	3.8e-08	0.693474	0.134279	2.3e-07
rs7644809	3:107564459	0.784	0.138089	1.6e-08	0.777612	0.138132	2e-08	0.702882	0.133252	1.7e-07	0.77529	0.138074	2.2e-08	0.790686	0.138003	1.1e-08	0.745464	0.135977	5.1e-08
rs9345234	6:93162639	0.781	0.137936	1.8e-08	0.784956	0.137978	1.5e-08	0.743904	0.133097	2.3e-08	0.783702	0.13792	1.6e-08	0.785064	0.137849	1.4e-08	0.745932	0.135825	4.8e-08
rs12791153	11:80685181	1.413	0.253014	1.9e-08	1.43027	0.253088	1.2e-08	1.37	0.244156	1.5e-08	1.40771	0.252982	2.1e-08	1.41042	0.25285	1.9e-08	1.32112	0.249133	8.8e-08
rs1263056	11:116576415	0.768	0.136633	2e-08	0.770442	0.136673	1.8e-08	0.701532	0.131849	1.1e-07	0.7803	0.136616	1.2e-08	0.782694	0.136544	1e-08	0.809346	0.134537	1.8e-09
rs55658675	14:65554638	0.788	0.142135	2e-08	0.78084	0.142175	2.7e-08	0.77349	0.13714	1.3e-08	0.78777	0.142117	2.2e-08	0.791844	0.14204	1.7e-08	0.770838	0.139953	2.7e-08
rs11567976	5:137654218	0.768	0.13711	2.1e-08	0.759606	0.137155	3e-08	0.818568	0.132306	6.3e-10	0.763902	0.137096	2.4e-08	0.755874	0.137026	3.4e-08	0.725892	0.135012	8e-08
rs180769	5:135615615	0.763	0.13763	2.3e-08	0.772308	0.137674	1.7e-08	0.601344	0.132811	5.4e-06	0.769518	0.137618	1.8e-08	0.774084	0.137545	1.5e-08	0.75552	0.135524	1.8e-08
rs1553132	11:88297740	0.87	0.155068	2.5e-08	0.869964	0.155113	2.8e-08	0.729774	0.149641	1.3e-06	0.878358	0.155049	2e-08	0.883398	0.154968	1.7e-08	0.845268	0.152687	4.3e-08
rs9903973	17:50571227	0.766	0.136316	2.6e-08	0.762846	0.136358	2.9e-08	0.748194	0.13153	1.5e-08	0.770436	0.136301	2e-08	0.763926	0.136232	2.8e-08	0.749208	0.134222	3.5e-08
rs11614986	12:110007939	0.983	0.177061	2.7e-08	0.974322	0.177113	3.4e-08	0.797496	0.170844	3e-06	0.971838	0.17704	3.8e-08	0.96183	0.176947	5e-08	0.952698	0.174346	4.1e-08
rs2231265	6:89790201	0.897	0.16195	2.7e-08	0.885954	0.162	3.9e-08	0.824136	0.15627	1.2e-07	0.883518	0.161932	4.3e-08	0.905256	0.16185	2e-08	0.851406	0.15947	8.3e-08
rs174560	11:61581764	0.815	0.146205	2.8e-08	0.823356	0.146248	2.1e-08	0.783024	0.141086	3.1e-08	0.825048	0.146186	1.9e-08	0.805716	0.146111	3.9e-08	0.700818	0.143971	1.2e-06
rs10173260	2:210377845	0.77	0.138793	2.9e-08	0.773238	0.138836	2.6e-08	0.679428	0.133939	4e-07	0.772578	0.138779	2.6e-08	0.760554	0.138707	4.2e-08	0.73224	0.13667	9.3e-08
rs72804080	2:59358659	1.068	0.191785	2.9e-08	1.06125	0.191844	3.5e-08	0.972438	0.185077	1.5e-07	1.06131	0.191768	3.4e-08	1.05193	0.191666	4.5e-08	1.1763	0.188852	5.4e-10
rs12611523	2:139195328	0.758	0.136576	3.1e-08	0.75708	0.136618	3.1e-08	0.690438	0.131799	1.6e-07	0.763368	0.136562	2.4e-08	0.755364	0.13649	3.3e-08	0.703716	0.134486	1.9e-07
rs11643715	16:23909538	0.834	0.149795	3.2e-08	0.844836	0.149841	2.2e-08	0.808434	0.144537	2.8e-08	0.84774	0.149779	1.8e-08	0.832722	0.149699	3.2e-08	0.78069	0.147495	1.3e-07
rs4538155	2:157040773	0.779	0.14243	3.6e-08	0.766836	0.142475	5.8e-08	0.696714	0.137448	3.5e-07	0.780522	0.142415	3.4e-08	0.782862	0.14234	3e-08	0.755898	0.140251	6.2e-08
rs34354917	12:38764559	0.825	0.150049	3.9e-08	0.8364	0.150094	2.6e-08	0.836508	0.144778	7.8e-09	0.826188	0.150031	3.9e-08	0.86868	0.149962	7e-09	0.736446	0.147752	6.9e-07
rs80193650	6:33464363	1.01	0.184034	4.1e-08	1.02625	0.184093	2.6e-08	0.837102	0.177581	2.4e-06	1.01567	0.184013	3.6e-08	0.995574	0.183922	6.4e-08	0.93171	0.181218	3e-07
rs10761674	10:64618340	0.74	0.135955	4.2e-08	0.734616	0.135996	5.7e-08	0.60771	0.131184	3.2e-06	0.740388	0.135939	4.4e-08	0.745524	0.135868	3.4e-08	0.725892	0.133869	5.1e-08
rs11190970	10:103128332	0.923	0.169391	4.6e-08	0.92943	0.169443	3.6e-08	0.96006	0.163445	3.6e-09	0.915882	0.169372	5.9e-08	0.913176	0.169283	6.1e-08	0.83391	0.16679	5.4e-07
Sensitivity analyses were performed in participants of European ancestry using BOLT-LMM linear mixed models and an additive genetic model and are adjusted for age, sex, 10 principal components of ancestry, and genotyping array as baseline and additional covariates as indicated for each analysis. Additional lifestyle and clinical adjustments included day naps, Townsend index, smoking, alcohol inta…
Abbreviations: BMI=body mass index, Chr=chromosome, position=base pair coordinate hg19, SNP=single nucleotide polymorphism.
