# Supplementary material for: Genome-wide association study identifies genetic loci for self-reported habitual sleep duration supported by accelerometer-derived estimates
Source: Nat Commun. 2019 Mar 7;10:1100. doi: 10.1038/s41467-019-08917-4 (PMC6405943; doi:10.1038/s41467-019-08917-4)
Supplement: Supplementary file 7 — Supplementary Data 4 [file 41467_2019_8917_MOESM7_ESM.xlsx]

## Sheet: Supplementary Data 4
Supplementary Data 4. Genome-wide association signals (P <5x10-8) for short sleep in participants of European ancestry from UK Biobank (n =106,192 cases/305,742 controls) and corresponding results from long sleep (n =34,184 cases/305,742 controls) and sleep duration (n =446,118) GWAS.
						Short Sleep		Long Sleep		Sleep Duration
SNP	Chr:position (NCBI Build 37)	Nearest gene(s)	Alleles (E/A)	EAF	Info	OR [95% CI]	P Value	OR [95% CI]	P Value	Beta	SE	P Value
rs2863957	2:114089551	PAX8, LOC100130100	C/A	0.782	0.997061	1.056 [1.041-1.071]	2.6e-18	0.929 [0.909-0.95]	8.8e-13	-2.434	0.164	1.8e-49
rs13107325	4:103188709	SLC39A8	T/C	0.075	1	1.078 [1.055-1.101]	2.5e-13	1.008 [0.973-1.045]	1	-1.82227	0.258957	2e-12
rs1229762	7:114218582	FOXP2	T/C	0.665	0.999556	1.038 [1.025-1.051]	1.1e-12	1.002 [0.982-1.021]	0.91	-0.95506	0.143942	3e-11
rs1380703	2:57941287	VRK2, LOC647016, LOC100131953	G/A	0.384	0.957973	1.036 [1.024-1.049]	1.6e-11	0.991 [0.972-1.011]	0.025	-0.972	0.142	9e-12
rs12963463	18:53099093	TCF4	C/T	0.299	0.972417	1.029 [1.016-1.042]	1.9e-11	0.977 [0.956-0.997]	0.024	-1.132	0.15	5.1e-14
rs75539574	2:58871658	LINC01122	A/C	0.915	0.98493	1.046 [1.024-1.068]	8.4e-11	0.938 [0.908-0.97]	1.7e-05	-2.175	0.244	6.9e-19
rs17388803	15:48027204	SEMA6D	C/A	0.106	0.963573	1.054 [1.034-1.074]	6.5e-10	0.982 [0.951-1.014]	0.33	-1.241	0.225	2.2e-08
rs4585442	5:135508381	SMAD5, SMAD5-AS1, TRPC7	G/A	0.311	0.995264	1.031 [1.019-1.044]	8.1e-10	0.998 [0.978-1.018]	0.59	-0.744	0.147	4.2e-07
rs1607227	11:28808617	METT5D1, OR2BH1P	G/T	0.705	0.992183	1.031 [1.018-1.045]	1.5e-09	0.994 [0.974-1.014]	0.65	-0.826	0.149	3.1e-08
rs2820313	1:201870221	LMOD1, IPO9, NAV1, SHISA4	G/A	0.341	0.999229	1.031 [1.019-1.043]	2.3e-09	1.022 [1.002-1.042]	0.032	-0.659	0.143	3.5e-06
rs17005118	4:82288564	RASGEF1B, PRKG2	A/G	0.265	0.997085	1.03 [1.017-1.044]	2.5e-09	0.989 [0.968-1.01]	0.24	-0.855	0.154	2.7e-08
rs5757675	22:39838892	MGAT3, SYNGR1, TAB1	G/T	0.26	0.991969	1.035 [1.021-1.048]	2.7e-09	1.006 [0.985-1.028]	0.89	-0.636	0.156	3.2e-05
rs12567114	1:98527951	DPYD	G/A	0.725	0.99044	1.037 [1.024-1.051]	4.1e-09	0.98 [0.961-1.001]	0.04	-0.89	0.152	4.3e-09
rs142180737	6:28344731	ZSCAN12, ZSCAN31, ZKSCAN3	C/T	0.009	0.863961	1.167 [1.097-1.242]	4.4e-09	0.988 [0.888-1.098]	0.75	-3.74	0.754	7.5e-07
rs2186122	1:66470206	PDE4B	T/A	0.562	0.987689	1.024 [1.012-1.036]	4.8e-09	0.984 [0.966-1.003]	0.18	-0.812	0.138	4.6e-09
rs11763750	7:2080114	MAD1L1	G/A	0.814	0.999158	1.036 [1.02-1.051]	5.1e-09	0.994 [0.971-1.018]	0.52	-1.083	0.175	5.3e-10
rs12518468	5:7249696	ADCY2, POLS, LOC100130063	C/T	0.328	0.994762	1.032 [1.019-1.044]	8.5e-09	0.994 [0.974-1.014]	0.61	-0.773	0.145	1.1e-07
rs9367621	6:55040290	HCRTR2, GFRAL	T/A	0.431	0.995824	1.024 [1.013-1.036]	1.6e-08	0.997 [0.979-1.016]	0.91	-0.797	0.137	6.3e-09
rs3776864	5:102327868	PAM, PPIP5K2, GIN1, c5orf30	A/C	0.667	0.995318	1.032 [1.019-1.045]	1.7e-08	0.99 [0.971-1.009]	0.024	-0.996	0.144	6.6e-12
rs60882754	8:52886619	PCMTD1, PXDNL	A/T	0.939	0.99521	1.057 [1.032-1.083]	1.8e-08	1.018 [0.979-1.058]	0.27	-1.314	0.283	4.6e-06
rs59779556	16:56227965	GNAO1, AMFR	T/G	0.554	0.996505	1.025 [1.013-1.037]	2e-08	0.985 [0.967-1.004]	0.063	-0.936	0.137	8.7e-12
rs2014830	3:50172397	RBM5, AMT, APEH, RHOA, DAG1, GNAI2, GNAT1, GPX1, HYAL1, MST1, MST1R, SEMA3F, TCTA, UBA7 USP4, IFRD2, SEMA3B, HYAL3 HYAL2, BSN, CACNA2D2, IP6K1, RBM6, TRAIP, NPRL2, SLC38A3, CYB561D2, TMEM115, RASSF1, TUSC2, NAT6, GMPPB, ZMYND10, RNF123, CAMKV, NICN1, MON1A, LSMEM2, AMIGO3 FAM212A, ACTBP13	C/T	0.698	0.986053	1.03 [1.017-1.043]	2.7e-08	1.002 [0.982-1.023]	0.96	-0.531	0.149	0.00032
rs205024	17:11227352	SHISA6	C/T	0.617	0.997778	1.031 [1.018-1.043]	2.7e-08	0.983 [0.964-1.002]	0.021	-0.83	0.14	3.9e-09
rs12661667	6:41792545	USP49	T/C	0.263	0.999475	1.028 [1.015-1.042]	2.8e-08	0.994 [0.973-1.015]	0.58	-0.708	0.154	3.2e-06
rs7939345	11:47980568	PTPRJ, NDUFS3, PSMC3, RAPSN, CELF1, NUP160, FNBP4, MTCH2, KBTBD4, AGBL2, C1QTNF4	T/G	0.208	0.995361	1.036 [1.021-1.05]	4e-08	1 [0.977-1.023]	0.57	-0.985	0.167	4.1e-09
rs9321171	6:129848635	LAMA2, ARHGAP18	C/T	0.54	0.990825	1.032 [1.02-1.044]	4.2e-08	1.011 [0.992-1.03]	0.21	-0.299	0.137	0.029
rs7524118	1:34736052	CSMD2, C1orf94, GJB5	C/T	0.708	0.998667	1.03 [1.017-1.043]	4.9e-08	0.976 [0.956-0.996]	0.0015	-1.148	0.149	1.1e-14
Genetic association analysis was performed in related subjects of European ancestry using BOLT-LMM linear mixed models and an additive genetic model adjusted for age, sex, 10 principal components of ancestry, genotyping array and genetic correlation matrix [jl2]. OR [95% CI] estimates for short/long sleep are from adjusted PLINK logistic regression analyses. OR [95% CI] or Beta (SE) estimates are…
Abbreviations: Chr=chromosome, E/A=effect/alternative alleles, EAF=effect allele frequency, Info=imputation quality score, position=base pair coordinate hg19, SNP=single nucleotide polymorphism.
