# Supplementary material for: Genome-wide association study identifies genetic loci for self-reported habitual sleep duration supported by accelerometer-derived estimates
Source: Nat Commun. 2019 Mar 7;10:1100. doi: 10.1038/s41467-019-08917-4 (PMC6405943; doi:10.1038/s41467-019-08917-4)
Supplement: Supplementary file 8 — Supplementary Data 5 [file 41467_2019_8917_MOESM8_ESM.xlsx]

## Sheet: Supplemental Data 5
Supplementary Data 5. Sensitivity analysis for genome-wide significant short sleep loci (P <5x10-8) in participants of European ancestry from UK Biobank (n =106,192 cases/305,742 controls), adjusting for known risk factors.
		Baseline Adjustment		BMI Adjustment		Caffeine Adjustment		Additional Lifestyle and Clinical Adjustments
SNP	Chr:position (NCBI Build 37)	OR [95% CI]	P Value	OR [95% CI]	P Value	OR [95% CI]	P Value	OR [95% CI]	P Value
rs2863957	2:114089551	1.056 [1.041-1.071]	2.6e-18	1.056 [1.041-1.071]	4.4e-18	1.056 [1.042-1.071]	1.4e-18	1.056 [1.041-1.071]	1.2e-18
rs13107325	4:103188709	1.078 [1.055-1.101]	2.5e-13	1.069 [1.046-1.093]	7.1e-11	1.078 [1.055-1.102]	2.2e-13	1.07 [1.047-1.093]	1.2e-12
rs1229762	7:114218582	1.038 [1.051-1.025]	1.1e-12	1.038 [1.051-1.026]	1.1e-12	1.038 [1.051-1.025]	9e-13	1.036 [1.048-1.023]	2.6e-11
rs1380703	2:57941287	1.036 [1.049-1.024]	1.6e-11	1.035 [1.048-1.023]	1.2e-10	1.036 [1.049-1.023]	3.5e-11	1.035 [1.048-1.022]	8.1e-11
rs12963463	18:53099093	1.029 [1.042-1.016]	1.9e-11	1.029 [1.042-1.016]	2.4e-11	1.028 [1.042-1.015]	5.1e-11	1.028 [1.041-1.014]	3.6e-10
rs75539574	2:58871658	1.046 [1.024-1.068]	8.4e-11	1.048 [1.026-1.071]	2.7e-11	1.045 [1.023-1.067]	1.5e-10	1.05 [1.028-1.072]	6.8e-11
rs17388803	15:48027204	1.054 [1.034-1.074]	6.5e-10	1.055 [1.035-1.076]	4.5e-10	1.054 [1.034-1.075]	5.5e-10	1.054 [1.034-1.075]	1.2e-09
rs4585442	5:135508381	1.031 [1.019-1.044]	8.1e-10	1.032 [1.019-1.045]	4.6e-10	1.032 [1.019-1.044]	5.8e-10	1.031 [1.018-1.044]	1.4e-09
rs1607227	11:28808617	1.031 [1.018-1.045]	1.5e-09	1.029 [1.016-1.043]	1.1e-08	1.031 [1.018-1.044]	2.3e-09	1.029 [1.016-1.042]	3.5e-09
rs2820313	1:201870221	1.031 [1.019-1.043]	2.3e-09	1.027 [1.014-1.039]	1.3e-07	1.031 [1.019-1.043]	2.4e-09	1.025 [1.013-1.038]	2e-08
rs17005118	4:82288564	1.03 [1.017-1.044]	2.5e-09	1.03 [1.017-1.044]	2.6e-09	1.03 [1.017-1.044]	2e-09	1.029 [1.015-1.042]	1.4e-08
rs5757675	22:39838892	1.035 [1.048-1.021]	2.7e-09	1.036 [1.05-1.022]	2.7e-09	1.035 [1.049-1.021]	2.7e-09	1.036 [1.05-1.022]	2.7e-09
rs12567114	1:98527951	1.037 [1.024-1.051]	4.1e-09	1.037 [1.024-1.051]	3.7e-09	1.037 [1.023-1.05]	6.5e-09	1.036 [1.022-1.049]	2.4e-08
rs142180737	6:28344731	1.167 [1.097-1.242]	4.4e-09	1.157 [1.087-1.231]	2.4e-08	1.169 [1.098-1.244]	4.1e-09	1.145 [1.075-1.219]	8.5e-08
rs2186122	1:66470206	1.024 [1.036-1.012]	4.8e-09	1.022 [1.034-1.01]	4.5e-08	1.024 [1.036-1.012]	4.8e-09	1.021 [1.033-1.009]	1.3e-08
rs11763750	7:2080114	1.036 [1.02-1.051]	5.1e-09	1.032 [1.016-1.047]	6.7e-08	1.035 [1.02-1.051]	6.2e-09	1.031 [1.015-1.046]	3.9e-08
rs12518468	5:7249696	1.032 [1.019-1.044]	8.5e-09	1.033 [1.02-1.045]	3.2e-09	1.032 [1.02-1.045]	3.9e-09	1.031 [1.018-1.044]	4.4e-08
rs9367621	6:55040290	1.024 [1.036-1.013]	1.6e-08	1.025 [1.037-1.013]	1.6e-08	1.025 [1.037-1.013]	1.1e-08	1.026 [1.038-1.014]	1.4e-08
rs3776864	5:102327868	1.032 [1.019-1.045]	1.7e-08	1.033 [1.02-1.046]	6.2e-09	1.032 [1.019-1.044]	1.4e-08	1.033 [1.02-1.045]	2e-08
rs60882754	8:52886619	1.057 [1.032-1.083]	1.8e-08	1.058 [1.032-1.084]	8.5e-09	1.057 [1.032-1.083]	1.8e-08	1.059 [1.034-1.085]	1e-08
rs59779556	16:56227965	1.025 [1.013-1.037]	2e-08	1.024 [1.012-1.036]	3.3e-08	1.025 [1.013-1.037]	1.6e-08	1.025 [1.013-1.037]	7.4e-09
rs2014830	3:50172397	1.03 [1.017-1.043]	2.7e-08	1.026 [1.013-1.039]	8.6e-07	1.03 [1.016-1.043]	4.9e-08	1.025 [1.012-1.038]	1.4e-07
rs205024	17:11227352	1.031 [1.018-1.043]	2.7e-08	1.03 [1.018-1.043]	3.2e-08	1.031 [1.019-1.044]	1.4e-08	1.03 [1.018-1.042]	4e-08
rs12661667	6:41792545	1.028 [1.015-1.042]	2.8e-08	1.028 [1.015-1.041]	3.3e-08	1.028 [1.015-1.042]	2.8e-08	1.028 [1.015-1.042]	4.9e-08
rs7939345	11:47980568	1.036 [1.05-1.021]	4e-08	1.037 [1.052-1.022]	2e-08	1.036 [1.05-1.021]	3.6e-08	1.036 [1.051-1.022]	8.3e-08
rs9321171	6:129848635	1.032 [1.02-1.044]	4.2e-08	1.032 [1.02-1.044]	3.9e-08	1.032 [1.02-1.044]	5.3e-08	1.032 [1.02-1.044]	1.4e-07
rs7524118	1:34736052	1.03 [1.043-1.017]	4.9e-08	1.029 [1.042-1.016]	8.4e-08	1.031 [1.044-1.018]	2.4e-08	1.028 [1.042-1.015]	8e-08
Genetic association analysis was performed in related subjects of European ancestry using BOLT-LMM linear mixed models and an additive genetic model adjusted for age, sex, 10 principal components of ancestry, genotyping array and genetic correlation matrix [jl2] as baseline and additional covariates as indicated for each analysis. OR [95% CI] estimates for short/long sleep are from adjusted PLINK…
Abbreviations: BMI=body mass index, CI=confidence interval, Chr=chromosome, OR=odds ration, SNP=single nucleotide polymorphism.
