# Supplementary material for: Genome-wide association study identifies genetic loci for self-reported habitual sleep duration supported by accelerometer-derived estimates
Source: Nat Commun. 2019 Mar 7;10:1100. doi: 10.1038/s41467-019-08917-4 (PMC6405943; doi:10.1038/s41467-019-08917-4)
Supplement: Supplementary file 9 — Supplementary Data 6 [file 41467_2019_8917_MOESM9_ESM.xlsx]

## Sheet: Supplementary Data 6
Supplementary Data 6. Replication of UK Biobank 78 sleep duration signals in CHARGE (adult) and EAGLE (childhood/adolescent) studies and meta-analyses with UK Biobank.
				Adult (CHARGE) (n =47,180)										Childhood/Adolescent (EAGLE) (n =10,554)							Adult + Childhood/Adolescent (CHARGE + EAGLE)
SNP	Chr:position (NCBI Build 37)	Alleles (E/A)	UK Biobank P Value	Proxy SNP	r2	Alleles (E/A)	Power	Beta	SE	P Value	Meta-Analysis Beta	Meta-Analysis SE	Meta-Analysis P Value	Power	Beta	SE	P Value	Meta-Analysis Beta	Meta-Analysis SE	Meta-Analysis P Value	Meta-Analysis Beta	Meta-Analysis SE	Meta-Analysis P Value
rs7556815	2:114085785	A/G	1.3e-49	rs1823125	1	G/A	0.8155	3.006	0.498	1.713e-09	2.478	0.156	4.647e-57	0.6336	0.162	0.63	0.7949	2.298	0.162	2.691e-47	2.352	0.15	1.825e-54
rs75539574	2:58871658	C/A	6.9e-19	rs17269196	0.673	T/G	0.2074	2.082	0.582	0.000327	1.602	0.18	2.207e-19	0.1256	-0.096	0.96	0.9221	2.04	0.234	6.846e-18	1.548	0.174	2.97e-19
rs12607679	18:53059748	T/C	8.3e-15	NA	NA	NA	0.125	NA	NA	NA	NA	NA	NA	0.075	0.54	0.582	0.3548	1.164	0.15	9.695e-15	NA	NA	NA
rs915416	1:34731984	C/G	9.9e-15	rs10157729	1	T/C	0.1192	-0.294	0.45	0.5129	0.984	0.144	4.065e-12	0.0716	0.69	0.552	0.2116	1.122	0.144	7.341e-15	0.966	0.138	2.097e-12
rs9940646	16:53800629	C/G	1.2e-13	NA	NA	NA	0.1014	NA	NA	NA	NA	NA	NA	0.0609	0.498	0.51	0.3325	0.984	0.132	1.398e-13	NA	NA	NA
rs13109404	4:102896591	T/G	1.4e-12	rs13126505	0.892	G/A	0.0882	-0.054	4.224	0.9902	1.794	0.27	3.026e-11	0.531	-0.318	1.386	0.8181	1.794	0.258	4.85e-12	1.716	0.264	9.476e-11
rs8050478	16:56120461	G/A	1.7e-12	rs12597179	1	C/T	0.0856	0.912	0.408	0.02519	0.954	0.126	1.445e-13	0.0516	0.87	0.516	0.09121	0.954	0.132	3.825e-13	0.948	0.126	3.372e-14
rs56372231	5:102321905	T/C	2.2e-12	rs7735995	1	T/G	0.0853	0.348	0.432	0.4221	0.93	0.138	1.107e-11	0.0514	0.306	0.552	0.5805	0.972	0.138	3.128e-12	0.888	0.132	1.805e-11
rs13088093	3:135838598	G/T	7e-12	rs9875207	1	C/G	0.0736	0.936	0.438	0.03215	0.972	0.138	1.311e-12	0.0445	-0.09	0.552	0.8684	0.906	0.138	7.391e-11	0.906	0.132	8.367e-12
rs2079070	7:114126432	C/G	7.5e-12	NA	N/A	NA	0.0758	NA	NA	NA	NA	NA	NA	0.0458	-0.03	0.582	0.9614	0.984	0.15	4.2e-11	NA	NA	NA
rs34556183	6:28584775	A/G	2.3e-11	same SNP	1	A/G	0.0705	2.79	4.326	0.5189	1.02	0.15	1.753e-11	0.0427	0.294	0.792	0.7129	0.99	0.15	2.79e-11	0.99	0.15	2.465e-11
rs3095508	16:6550400	C/A	3.1e-11	NA	N/A	C/A	0.0686	-0.636	0.432	0.1434	0.774	0.132	3.719e-09	0.0416	-0.408	0.516	0.4334	0.834	0.132	4.653e-10	0.702	0.126	3.436e-08
rs34731055	7:2106928	T/C	3.7e-11	rs11762636	0.9823	A/C	0.0671	0.678	0.504	0.1755	1.104	0.168	3.665e-11	0.0407	0.222	0.654	0.7352	1.104	0.168	1.038e-10	1.044	0.162	1.097e-10
rs73219758	8:14279446	G/A	5.6e-11	rs17301935	1	T/A	0.0658	0.666	0.456	0.1437	0.954	0.144	2.265e-11	0.04	0.234	0.552	0.6694	0.93	0.144	1.084e-10	0.906	0.138	4.639e-11
rs10973207	9:37100525	T/G	6e-11	same SNP	1	T/G	0.0657	-0.318	0.552	0.5596	1.068	0.18	1.872e-09	0.0399	0.72	0.75	0.3357	1.194	0.18	4.747e-11	1.05	0.174	1.294e-09
rs2139261	17:21313223	G/C	8.5e-11	NA	NA	NA	0.09	NA	NA	NA	NA	NA	NA	0.0542	NA	NA	NA	NA	NA	NA	NA	NA	NA
rs4592416	11:43800474	G/A	9.3e-11	rs4755737	1	A/G	0.0616	0.768	0.426	0.07136	0.87	0.132	2.184e-11	0.0375	-0.3	0.51	0.5607	0.804	0.132	1.08e-09	0.798	0.126	2.32e-10
rs365663	5:1428883	A/G	1e-10	rs250681	1	C/T	0.0604	-0.024	0.414	0.9585	0.78	0.132	2.225e-09	0.0368	-0.642	0.516	0.2119	0.78	0.132	3.921e-09	0.696	0.126	3.19e-08
rs1517572	11:28829882	C/A	1.5e-10	same SNP	1	C/A	0.0587	0.522	0.414	0.211	0.846	0.132	1.092e-10	0.0358	0.27	0.516	0.6033	0.84	0.132	2.956e-10	0.81	0.126	1.717e-10
rs7915425	10:125016501	T/C	2e-10	same SNP	1	T/C	0.0592	1.026	0.54	0.05908	1.134	0.168	2.92e-11	0.0361	-0.792	0.66	0.2294	1.008	0.174	5.258e-09	1.014	0.162	8.247e-10
rs330088	8:9149746	C/T	2.7e-10	rs2929451	0.701	T/A	0.0579	-0.84	0.42	0.04496	-0.732	0.132	1.461e-08	0.0353	0.144	0.534	0.7822	0.822	0.132	4.863e-10	-0.666	0.126	1.079e-07
rs8038326	15:47989799	A/G	2.8e-10	same SNP	1	A/G	0.0547	1.194	0.462	0.01003	0.978	0.144	1.376e-11	0.0334	-0.354	0.6	0.5521	0.876	0.15	3.068e-09	0.906	0.138	1.248e-10
rs460692	5:3126584	C/T	3.6e-10	rs465700	0.778	C/G	0.059	0.648	0.678	0.3392	1.284	0.21	9.126e-10	0.036	-0.126	0.78	0.8718	1.176	0.192	1.187e-09	1.206	0.204	3.151e-09
rs9382445	6:54937974	T/C	4.8e-10	same SNP	1	T/C	0.0534	0.564	0.45	0.2096	0.846	0.132	2.626e-10	0.0327	0.87	0.522	0.09501	0.87	0.138	1.138e-10	0.846	0.132	6.347e-11
rs4767550	12:117951150	G/A	6.3e-10	same SNP	1	G/A	0.053	0.768	0.426	0.0733	0.852	0.132	1.152e-10	0.0327	0.432	0.51	0.3971	0.828	0.132	5.753e-10	0.822	0.126	1.1e-10
rs11885663	2:166944004	T/C	8.6e-10	rs11887412	1	C/G	0.0523	-0.21	0.528	0.6927	0.876	0.15	5.851e-09	0.032	0.63	0.594	0.2885	0.948	0.15	3.858e-10	0.864	0.144	3.515e-09
rs1991556	17:44083402	G/A	1e-09	NA	NA	NA	0.0503	NA	NA	NA	NA	NA	NA	0.0308	0.684	1.23	0.5787	0.99	0.162	1.046e-09	NA	NA	NA
rs1057703	11:122830251	G/T	1.1e-09	rs11218901	0.8305	T/C	0.0487	0.918	0.63	0.1451	1.014	0.192	8.308e-08	0.0299	0.258	0.75	0.7292	1.11	0.186	2.743e-09	0.984	0.186	9.281e-08
rs4128364	2:147612734	C/T	1.4e-09	same SNP	1	C/T	0.0498	0.252	0.432	0.5579	0.816	0.138	2.269e-09	0.0306	0.198	0.546	0.7164	0.834	0.138	2.018e-09	0.78	0.132	3.921e-09
rs61796569	1:66476437	T/C	1.5e-09	rs12567613	1	G/A	0.0484	0.444	0.456	0.3316	0.846	0.144	5.879e-09	0.0298	0.558	0.588	0.3389	0.906	0.15	1.307e-09	0.828	0.144	4.474e-09
rs10483350	14:29816155	G/A	1.5e-09	same SNP	1	G/A	0.049	-0.324	0.522	0.5393	0.906	0.162	2.725e-08	0.0301	0.054	0.642	0.9348	0.978	0.168	4.298e-09	0.858	0.156	6.4e-08
rs7115226	11:113408518	A/C	1.7e-09	NA	NA	NA	0.0509	NA	NA	NA	NA	NA	NA	0.0312	-0.6	1.062	0.5716	1.47	0.252	7.228e-09	NA	NA	NA
rs269054	1:57864304	A/T	2.1e-09	rs269057	0.801	A/G	0.0455	0.192	0.42	0.6494	0.726	0.132	2.888e-08	0.028	-0.396	0.51	0.4394	0.738	0.132	2.998e-08	0.666	0.126	1.513e-07
rs112230981	3:55879269	A/G	2.2e-09	rs17056149	0.6089	A/G	0.0488	-1.596	1.074	0.1389	1.05	0.294	0.0003144	0.03	2.04	1.566	0.1923	1.896	0.306	6.87e-10	0.99	0.282	0.000508
rs11602180	11:48162453	C/T	2.3e-09	same SNP	1	C/T	0.0455	0.174	0.552	0.7518	1.002	0.174	9.21e-09	0.028	-0.42	0.696	0.546	0.996	0.18	2.162e-08	0.918	0.168	5.782e-08
rs2192528	4:18327896	A/G	2.7e-09	rs2160106	0.967	T/C	0.044	0.216	0.414	0.6047	0.726	0.132	2.169e-08	0.0271	-0.264	0.51	0.6086	0.732	0.132	2.721e-08	0.666	0.126	9.932e-08
rs12246842	10:21830580	A/G	3.9e-09	rs1243186	0.8434	A/G	0.044	0.996	0.426	0.01964	0.732	0.132	1.515e-08	0.0272	0.162	0.516	0.7568	0.762	0.132	7.726e-09	0.726	0.126	7.176e-09
rs205024	17:11227352	T/C	3.9e-09	same SNP	1	T/C	0.0452	0.168	0.438	0.7032	0.768	0.132	7.598e-09	0.0278	0.708	0.522	0.1733	0.822	0.132	1.129e-09	0.762	0.126	2.972e-09
rs12567114	1:98527951	A/G	4.3e-09	rs4950101	0.9197	C/T	0.0428	1.248	0.504	0.01349	0.888	0.144	1.033e-09	0.0265	-0.048	0.588	0.9384	0.828	0.15	1.793e-08	0.846	0.138	2.131e-09
rs7616632	3:137031237	T/G	4.3e-09	same SNP	1	T/G	0.042	0.468	0.414	0.2561	0.762	0.132	4.092e-09	0.026	0.318	0.51	0.5297	0.762	0.132	7.361e-09	0.732	0.126	4.82e-09
rs6575005	14:26954078	T/C	4.4e-09	same SNP	1	T/C	0.0437	0.6	0.48	0.2109	0.9	0.15	2.146e-09	0.027	0.144	0.618	0.8171	0.888	0.156	8.181e-09	0.858	0.144	4.32e-09
rs1776776	9:140497072	T/C	4.9e-09	same SNP	1	T/C	0.0427	-1.068	7.404	0.8854	1.194	0.204	5.011e-09	0.0264	-0.33	0.798	0.6805	1.104	0.198	2.594e-08	1.104	0.198	2.682e-08
rs11621908	14:78495761	C/T	5.6e-09	same SNP	1	C/T	0.0433	1.248	0.774	0.1061	1.428	0.24	1.932e-09	0.0267	-0.966	0.888	0.2765	1.266	0.24	1.312e-07	1.266	0.228	3.43e-08
rs10421649	19:9942262	A/T	6.9e-09	rs2287838	0.9486	A/G	0.0423	2.208	0.414	1.047e-07	0.918	0.132	1.406e-12	0.0262	0.768	0.546	0.1584	0.798	0.132	2.475e-09	0.906	0.126	5.845e-13
rs2072727	20:43538733	T/C	7.9e-09	rs2425678	0.967	T/C	0.0415	0.576	0.426	0.1775	0.762	0.132	5.4e-09	0.0257	-0.324	0.516	0.5273	0.72	0.132	5.338e-08	0.696	0.126	3.811e-08
rs113113059	6:43160375	T/C	8.4e-09	rs2273709	0.861	A/C	0.0441	0.336	0.534	0.5276	0.864	0.162	5.274e-08	0.0272	0.342	0.642	0.5982	0.93	0.162	5.079e-09	0.828	0.156	8.492e-08
rs374153	2:40382712	C/T	9.1e-09	same SNP	1	C/T	0.0383	0.006	0.594	0.9915	0.96	0.18	5.999e-08	0.0238	1.476	0.714	0.03957	1.086	0.18	1.815e-09	0.99	0.174	8.529e-09
rs151014368	5:176751059	A/G	9.1e-09	rs6872021	0.8104	G/A	0.0401	0.93	0.48	0.051	0.816	0.156	1.03e-07	0.0249	-0.426	0.672	0.5221	0.882	0.162	7.452e-08	0.756	0.15	4.139e-07
rs62120041	2:9185564	T/C	9.6e-09	rs10495561	0.822	T/C	0.0395	0.084	0.864	0.9207	1.368	0.276	8.318e-07	0.0245	1.5	1.08	0.1656	1.56	0.264	4.262e-09	1.38	0.27	3.217e-07
rs7503199	17:8134275	C/T	1e-08	rs3027247	0.846	A/C	0.0403	0.816	0.474	0.08507	0.828	0.144	9.4e-09	0.025	0.378	0.576	0.5092	0.852	0.15	1.03e-08	0.81	0.138	6.908e-09
rs1939455	11:101520886	G/T	1.2e-08	rs12364156	0.739	C/T	0.0436	0.396	0.678	0.556	1.026	0.204	6.59e-07	0.0269	1.032	0.852	0.2251	1.212	0.21	4.687e-09	1.05	0.198	1.693e-07
rs7951019	11:118358027	G/T	1.2e-08	NA	NA	NA	0.0397	NA	NA	NA	NA	NA	NA	0.0246	1.98	2.79	0.4779	2.208	0.39	1.203e-08	NA	NA	NA
rs17732997	3:70470834	C/G	1.2e-08	same SNP	1	C/G	0.0378	-0.102	0.42	0.808	0.69	0.132	1.174e-07	0.0235	-0.246	0.516	0.6361	0.708	0.132	9.292e-08	0.636	0.126	5.197e-07
rs61985058	14:60233841	T/C	1.3e-08	rs7145014	1	T/C	0.0401	0.108	0.624	0.8614	1.008	0.186	5.245e-08	0.0249	-0.468	0.804	0.5591	1.026	0.186	4.71e-08	0.936	0.18	2.087e-07
rs17427571	4:82254908	A/G	1.3e-08	same SNP	1	A/G	0.0384	0.378	0.438	0.3871	0.786	0.138	1.53e-08	0.0239	-0.228	0.546	0.6811	0.756	0.144	7.623e-08	0.726	0.132	7.39e-08
rs7806045	7:132610266	T/C	1.4e-08	rs6962471	1	G/A	0.0369	1.146	0.504	0.02269	0.906	0.15	1.875e-09	0.023	0.672	0.606	0.2667	0.876	0.15	9.982e-09	0.894	0.144	1.138e-09
rs35531607	4:92533225	C/T	1.5e-08	rs2176311	0.967	T/A	0.0379	0.66	0.432	0.1242	0.756	0.132	6.077e-09	0.0236	-0.048	0.51	0.9229	0.714	0.132	5.526e-08	0.708	0.126	2.226e-08
rs7644809	3:107564459	T/C	1.6e-08	same SNP	1	T/C	0.0389	-0.972	0.462	0.03452	0.642	0.132	1.329e-06	0.0242	0.426	0.516	0.4088	0.762	0.132	1.226e-08	0.624	0.126	1.014e-06
rs9345234	6:93162639	C/A	1.8e-08	rs7740559	1	G/A	0.0383	0.642	0.438	0.1418	0.768	0.132	5.586e-09	0.0238	-0.108	0.51	0.8376	0.72	0.132	6.363e-08	0.714	0.126	2.076e-08
rs12791153	11:80685181	T/A	1.9e-08	rs11603610	0.623	G/T	0.0383	1.488	1.074	0.1646	1.332	0.24	3.592e-08	0.0238	0.984	1.164	0.3972	1.392	0.246	1.737e-08	1.32	0.234	2.612e-08
rs1263056	11:116576415	A/G	2e-08	same SNP	1	A/G	0.0376	1.056	0.432	0.01473	0.792	0.132	1.087e-09	0.0234	0.318	0.516	0.5391	0.738	0.132	2.257e-08	0.768	0.126	1.349e-09
rs55658675	14:65554638	C/T	2e-08	rs8181939	1	G/A	0.0354	0.348	0.456	0.4488	0.738	0.138	5.5e-08	0.0221	0.408	0.552	0.4581	0.762	0.138	2.752e-08	0.72	0.132	4.857e-08
rs11567976	5:137654218	T/C	2.1e-08	rs6596428	0.9842	T/C	0.0364	0.072	0.444	0.8714	0.69	0.132	1.363e-07	0.0227	0.096	0.51	0.8555	0.72	0.132	4.763e-08	0.66	0.126	2.149e-07
rs180769	5:135615615	T/C	2.3e-08	rs344823	0.8784	G/A	0.0354	0.702	0.42	0.09423	0.714	0.132	5.862e-08	0.0221	0.072	0.534	0.8917	0.72	0.132	6.471e-08	0.678	0.126	1.14e-07
rs1553132	11:88297740	G/A	2.5e-08	rs10501670	1	G/A	0.0366	1.662	0.498	0.0008599	0.942	0.15	3.908e-10	0.0228	-0.576	0.588	0.3286	0.774	0.15	2.246e-07	0.852	0.144	5.052e-09
rs9903973	17:50571227	C/T	2.6e-08	same SNP	1	C/T	0.0371	4.056	2.898	0.1619	0.774	0.138	1.328e-08	0.0231	0.408	0.516	0.4296	0.744	0.132	1.718e-08	0.75	0.132	1.226e-08
rs11614986	12:110007939	A/G	2.7e-08	rs4499061	1	G/T	0.0353	1.638	0.57	0.003878	1.038	0.168	8.663e-10	0.022	-0.582	0.672	0.3885	0.882	0.174	2.654e-07	0.942	0.162	9.72e-09
rs2231265	6:89790201	G/A	2.7e-08	rs7745708	0.95	T/C	0.0351	1.272	0.504	0.012	0.93	0.156	1.752e-09	0.022	0.996	0.6	0.09813	0.906	0.156	7.393e-09	0.93	0.15	4.291e-10
rs174560	11:61581764	C/T	2.8e-08	rs174556	1	T/C	0.0358	0.582	0.468	0.2154	0.792	0.138	1.571e-08	0.0223	0.924	0.558	0.09614	0.822	0.144	6.293e-09	0.792	0.138	5.753e-09
rs10173260	2:210377845	C/T	2.9e-08	rs7562585	1	T/C	0.0351	-0.084	0.45	0.8545	0.684	0.132	2.643e-07	0.0219	-0.432	0.528	0.4094	0.69	0.132	2.483e-07	0.618	0.126	1.648e-06
rs72804080	2:59358659	G/A	2.9e-08	NA	NA	NA	0.0368	NA	NA	NA	NA	NA	NA	0.0229	-0.546	0.762	0.4745	0.972	0.186	1.756e-07	NA	NA	NA
rs12611523	2:139195328	A/G	3.1e-08	rs7601119	0.967	C/T	0.0355	0.75	0.426	0.08032	0.708	0.132	4.986e-08	0.0222	0.654	0.51	0.1983	0.75	0.132	1.245e-08	0.702	0.126	2.625e-08
rs11643715	16:23909538	G/C	3.2e-08	rs8182198	0.8348	T/G	0.036	0.822	0.468	0.08032	0.75	0.15	6.576e-07	0.0224	-0.54	0.552	0.3273	0.738	0.144	3.135e-07	0.66	0.144	5.625e-06
rs4538155	2:157040773	T/C	3.6e-08	same SNP	1	T/C	0.0338	1.17	0.426	0.005748	0.816	0.138	1.406e-09	0.0212	-0.126	0.546	0.8177	0.72	0.138	1.688e-07	0.762	0.132	5.809e-09
rs34354917	12:38764559	C/A	3.9e-08	rs11183390	0.75	C/A	0.0345	-3.804	2.424	0.1165	0.714	0.144	6.702e-07	0.0216	-0.078	0.66	0.9038	0.78	0.144	9.618e-08	0.666	0.138	1.773e-06
rs80193650	6:33464363	G/A	4.1e-08	rs11756767	0.8314	C/T	0.0388	-0.048	0.612	0.9397	0.774	0.186	3.876e-05	0.0211	0.654	0.696	0.3467	0.99	0.18	2.894e-08	0.774	0.18	2.275e-05
rs10761674	10:64618340	C/T	4.2e-08	rs10995333	0.967	T/C	0.033	1.224	0.414	0.002973	0.786	0.132	1.162e-09	0.0207	-0.66	0.51	0.1946	0.648	0.132	8.402e-07	0.696	0.126	2.466e-08
rs11190970	10:103128332	G/A	4.6e-08	rs11191013	0.843	C/G	0.0331	0.942	0.522	0.06919	0.888	0.162	7.009e-08	0.0207	0.732	0.66	0.2682	0.912	0.162	2.822e-08	0.864	0.162	6.506e-08
Bold denotes significant replication in CHARGE/EAGLE studies based on Bonferroni correction for 78 independent tests (P <6.4E-04). When lead signal is unavailable, a proxy SNP was used instead. Fixed-effects meta-analyses was conducted using the inverse variance-weighted method in METAL.
Abbreviations: Chr=chromosome, E/A=effect/alternative alleles, position=base pair coordinate hg19, SNP=single nucleotide polymorphism.
