# Supplementary material for: Genome-wide association study identifies genetic loci for self-reported habitual sleep duration supported by accelerometer-derived estimates
Source: Nat Commun. 2019 Mar 7;10:1100. doi: 10.1038/s41467-019-08917-4 (PMC6405943; doi:10.1038/s41467-019-08917-4)
Supplement: Supplementary file 10 — Supplementary Data 7 [file 41467_2019_8917_MOESM10_ESM.xlsx]

## Sheet: Supplementary Data 7
Supplementary Data 7. Additional new loci (P <5x10-8) unraveled for sleep duration UK Biobank sleep duration genome-wide association meta-analyses with CHARGE (adult; n =493,298), EAGLE (childhood/adolescent; n =456,672) or both (CHARGE + EAGLE; n =503,852).
					Meta Analysis					UK Biobank only			CHARGE only			EAGLE only
Studies	SNP	Chr:position (NCBI Build 37)	Genes	Alleles (E/A)	Beta	SE	P Value	Het I2	Het P Value	Beta	SE	P Value	Beta	SE	P Value	Beta	SE	P Value
Adult (UK Biobank + CHARGE) (n =493,298)	rs4988235	2:136608646	MCM6, LCT, R3HDM1, ZRANB3, MAP3K19, DARS, RAB3GAP1, UBXN4	A/G	0.9	0.15	3.772e-09	55.3	0.1348	0.8211	0.160517	4.1e-07	1.578	0.48	0.001055
	rs11957190	5:7222707	MIR4454, LOC442132, ADCY2	C/T	0.756	0.132	1.419e-08	0	0.9572	0.755592	0.140542	8.5e-08	0.78	0.432	0.07337
	rs12569901	10:104025410	GBF1, FBXW4, FBXL15, ELOVL3, MEGEA5, C10orf95, NPM3, CUEDC2, NOLC1, FGF8, POLL, KCNIP2, PSD, LDB1, C10orf76, NFKB2, PPRC1, BTRC, HPS6, PITX3	C/G	1.068	0.186	1.598e-08	0	0.3928	1.01603	0.197272	2.5e-07	1.59	0.642	0.01342
	rs1073160	12:9058562	PHC1, M6PR, KLRG1	G/A	0.732	0.132	2.122e-08	9.2	0.2939	0.688404	0.136739	3.6e-07	1.17	0.438	0.007606
	rs8074498	17:79954544	ASPSCR1, MAFG, ANAPC11, PYCR1, PCYT2, DUS1L, DCXR, SIRT7, P4HB, ARHGDIA, RAC3, RFNG, ALYREF, GPS1	T/A	0.75	0.132	2.164e-08	0	0.3304	0.716322	0.138816	2.9e-07	1.242	0.522	0.01763
	rs4780834	16:19984726	GPR139	C/G	0.87	0.156	2.187e-08	0	0.6103	0.842874	0.163388	2.5e-07	1.11	0.498	0.02524
	rs3788337	22:23412017	RTDR1, RAB36, GNAZ, RSPH14, BCR	G/A	0.762	0.138	2.28e-08	0	0.9731	0.75807	0.142543	1.6e-07	0.774	0.45	0.08577
	rs308604	13:62759003	LINC00358	G/A	0.972	0.174	2.454e-08	0	0.9636	0.969984	0.184309	1.4e-07	0.996	0.54	0.06626
	rs11155606	6:101163915	ASCC3, SIM1	T/C	0.72	0.132	2.616e-08	0	0.4111	0.687024	0.136322	4.1e-07	1.05	0.42	0.01257
	rs11135570	5:91785541	-	G/A	0.774	0.138	2.767e-08	0	0.873	0.764388	0.146014	1.6e-07	0.84	0.45	0.06114
	rs10273733	7:107258121	BCAP29, DUS4L, GPR22, SLC26A4, PRKAR2B, COG5, HBP1	C/T	0.786	0.144	3.603e-08	0	0.831	0.797292	0.150659	1.2e-07	0.696	0.45	0.1236
	rs2279681	1:201861016	LMOD1, NAV1, IPO9, SHISA4	G/C	0.75	0.138	3.946e-08	0	0.6811	0.76878	0.143197	7.1e-08	0.57	0.462	0.2159
	rs7683893	4:170203367	SH3RF1	C/T	0.72	0.132	4.023e-08	0	0.5482	0.692004	0.137881	4.6e-07	0.954	0.414	0.02206
Adult + Childhood/Adolescent (UK Biobank + EAGLE) (n =456,672)	rs72947226	2:104600503	-	T/C	1.002	0.18	2.383e-08	0	0.4063	0.959442	0.185602	3.5e-07				1.548	0.684	0.02422
	rs4815270	20:2474081	ZNF343	C/T	1.338	0.24	3.503e-08	42.2	0.1883	1.25372	0.251065	4.8e-07				2.544	0.948	0.007084
	rs9374560	6:115965733	-	A/T	0.786	0.144	3.504e-08	0	0.47	0.757278	0.147286	2.4e-07				1.17	0.552	0.03395
	rs4364707	9:86222717	IDNK, UBQLN1	G/A	0.93	0.168	3.773e-08	0	0.5328		0.174941	1.9e-07				1.35	0.69	0.04993
Adult + Childhood/Adolescent (UK Biobank + CHARGE + EAGLE) (n =503,852)	rs12470989	2:200955823	TYW5, C2orf69, MAIP1, SPATS2L	G/A	0.876	0.156	1.529e-08	0	0.9058	0.848334	0.168991	4.1e-07	0.978	0.498	0.05121	1.098	0.618	0.07563
	rs4402351	12:108323926	LOC728739, ASCL4, PRDM4, WSCD2	A/G	0.978	0.18	3.091e-08	0	0.7054	0.94221	0.192931	1e-06	1.428	0.576	0.01357	0.816	0.702	0.2462
	rs6034146	20:15273896	MACROD2	C/A	0.714	0.126	3.241e-08	0	0.9099	0.706788	0.139284	2.9e-07	0.624	0.456	0.1725	0.912	0.516	0.07727
	rs2235229	22:39124912	GTPBP1, KDELR3, CBY1, DMC1, SUN2, DDX17, JOSD1, TOMM22	T/C	0.708	0.132	4.419e-08	0	0.9454	0.69789	0.14002	7.9e-07	0.84	0.438	0.05415	0.642	0.516	0.2132
Fixed-effects meta-analyses were conducted using the inverse variance-weighted method in METAL.
Abbreviations: Chr=chromosome, E/A=effect/alternative alleles, position=base pair coordinate hg19, SNP=single nucleotide polymorphism.
