# Supplementary material for: Genome-wide association study identifies genetic loci for self-reported habitual sleep duration supported by accelerometer-derived estimates
Source: Nat Commun. 2019 Mar 7;10:1100. doi: 10.1038/s41467-019-08917-4 (PMC6405943; doi:10.1038/s41467-019-08917-4)
Supplement: Supplementary file 11 — Supplementary Data 8 [file 41467_2019_8917_MOESM11_ESM.xlsx]

## Sheet: Supplementary Data 8
Supplementary Data 8. Genetic variants for self-reported sleep duration association with accelerometer-derived estimates of sleep duration, fragmentation, and timing in the UK Biobank (n =85,499).
							Accelerometry-derived parameters
				Self-reported sleep duration, minutes (n=446,118)			Sleep duration, minutes (n=85,449)				Oversleep, lnOR (n=71,730)			Undersleep, lnOR (n=77,666)			Sleep Duration Standard Deviation, minutes (n=84,441)			Sleep efficiency, % (n=84,810)			Number of sleep bouts, n (n=84,810)			Midpoint of 5h daily period of minimum activity (L5 timing), minutes (n=85,205)			Midpoint of 10 daily period of maximum activity (M10 timing), minutes (n=85,670)			Daytime Inactivity Duration, minutes (n=84,757)			Sleep midpoint, minutes (n=84,810)
SNP	Chr:position (NCBI Build 37)	Nearest gene(s)	Alleles (E/A)	Beta	SE	P Value	Power	Beta	SE	P Value	Beta	SE	P Value	Beta	SE	P Value	Beta	SE	P Value	Beta	SE	P Value	Beta	SE	P Value	Beta	SE	P Value	Beta	SE	P Value	Beta	SE	P Value	Beta	SE	P Value
rs7556815	2:114085785	PAX8, LOC100130100	A/G	2.443	0.164	1.3e-49	0.9953	2.67446	0.294604	9.8e-20	0.0857729	0.0207094	3.9e-05	-0.0755293	0.0158698	2e-06	-0.139043	0.208408	0.5	0.208054	0.0426868	1.2e-06	0.0556243	0.0207884	0.0077	0.62094	0.368339	0.09	0.567312	0.418804	0.17	0.942918	0.233012	5.5e-05	-0.151048	0.181196	0.43
rs75539574	2:58871658	VRK2	C/A	2.175	0.244	6.9e-19	0.5838	1.45537	0.43726	0.00089	0.0937847	0.0307875	0.0024	-0.0234041	0.0235552	0.32	0.118316	0.309077	0.7	0.170595	0.0633105	0.0074	0.00294302	0.0308184	0.87	0.292836	0.54633	0.58	-0.281122	0.621486	0.64	1.19917	0.345545	0.00051	-0.197801	0.268739	0.47
rs12607679	18:53059748	TCF4	T/C	1.208	0.156	8.3e-15	0.399	-0.0162189	0.279656	0.93	0.00449747	0.0197114	0.82	0.0226995	0.0150093	0.13	-0.00450268	0.197553	0.99	0.046871	0.0405109	0.24	0.0172278	0.019729	0.39	-0.132677	0.3494	0.71	0.932064	0.397075	0.018	-0.334669	0.220967	0.12	0.264376	0.17188	0.13
rs915416	1:34731984	C1orf94, GJB5	C/G	1.156	0.15	9.9e-15	0.3839	0.39278	0.268682	0.16	0.0186577	0.0189733	0.32	-0.00180859	0.0144367	0.91	0.419352	0.190189	0.027	0.00313311	0.038955	0.94	0.0266182	0.0189492	0.17	0.455506	0.336119	0.17	1.05643	0.382067	0.0057	0.182346	0.212504	0.38	0.0917964	0.165357	0.57
rs9940646	16:53800629	FTO	C/G	1.017	0.137	1.2e-13	0.3344	0.893484	0.24663	0.00026	0.0482498	0.0174121	0.0056	-0.0255733	0.0132408	0.053	-0.131215	0.174394	0.45	0.0434105	0.0357568	0.21	0.0528609	0.0174074	0.0025	0.810642	0.308454	0.0079	0.942072	0.350476	0.0071	0.190943	0.195026	0.32	0.305303	0.151693	0.044
rs13109404	4:102896591	BANK1	T/G	1.872	0.264	1.4e-12	0.2956	0.305776	0.478334	0.49	0.00690995	0.0336912	0.85	0.0259605	0.0256656	0.31	0.262649	0.33815	0.44	0.0665066	0.0692936	0.33	0.0433715	0.0337338	0.22	-0.836724	0.597518	0.18	0.225946	0.679494	0.73	-0.545284	0.378071	0.14	-0.080178	0.294043	0.77
rs8050478	16:56120461	GNAO1	G/A	0.96	0.136	1.7e-12	0.2877	0.0832878	0.24377	0.78	0.0162683	0.0171892	0.34	-0.00525556	0.0130802	0.7	0.149342	0.172374	0.39	0.00363118	0.035341	0.91	0.0124654	0.0172039	0.49	0.0906396	0.304809	0.79	0.131853	0.346369	0.72	-0.0642954	0.192752	0.76	-0.191794	0.149929	0.2
rs56372231	5:102321905	PAM, PPIP5K2, GIN1, C5ORF30	T/C	1.017	0.144	2.2e-12	0.287	0.378808	0.25829	0.16	-0.00797124	0.0181835	0.66	-0.0143304	0.0138666	0.31	0.242792	0.18254	0.19	0.029847	0.0374328	0.43	0.0181762	0.0182112	0.35	-0.269907	0.322869	0.4	-0.27208	0.366925	0.46	0.283728	0.204171	0.16	-0.15045	0.15879	0.35
rs13088093	3:135838598	PCCB, PPP2R3A, STAG1, MSL2	G/T	0.976	0.144	7e-12	0.2504	0.349107	0.259115	0.19	0.0235353	0.018267	0.2	-0.00524471	0.013933	0.7	-0.0309295	0.183273	0.86	0.0202846	0.0375672	0.58	0.0319226	0.0182799	0.057	-0.385375	0.324059	0.22	-0.166004	0.368203	0.65	0.134286	0.204913	0.51	-0.090834	0.159404	0.58
rs2079070	7:114126432	FOXP2	C/G	1.053	0.154	7.5e-12	0.2575	0.420912	0.275507	0.14	0.0103595	0.019453	0.59	-0.00143768	0.0148003	0.94	-0.19372	0.194851	0.33	0.0907858	0.0399428	0.023	-0.0128015	0.0194406	0.51	0.632358	0.344416	0.07	0.451424	0.39143	0.25	-0.279836	0.217837	0.2	0.522265	0.169432	0.0022
rs34556183	6:28584775	SCAND3, LOC646160	A/G	1.015	0.151	2.3e-11	0.2406	0.738612	0.271598	0.0073	0.0177821	0.0192083	0.36	-0.0277201	0.0145827	0.055	0.0167195	0.191994	0.92	0.0865478	0.0393688	0.027	-0.0153078	0.0191609	0.42	-0.476842	0.339648	0.16	0.487534	0.386075	0.21	0.195157	0.214783	0.37	0.00325105	0.167022	0.99
rs3095508	16:6550400	RBFOX1	C/A	0.921	0.138	3.1e-11	0.2343	0.219237	0.247972	0.38	0.0142087	0.017514	0.41	-0.000912217	0.0133071	0.94	0.204804	0.175294	0.24	-0.0268958	0.0359418	0.44	0.0297736	0.0174964	0.096	0.659544	0.30997	0.034	0.638436	0.352344	0.072	0.286265	0.196045	0.15	0.132494	0.152478	0.38
rs34731055	7:2106928	MAD1L1	T/C	1.168	0.177	3.7e-11	0.2296	0.231616	0.315853	0.47	-0.0242447	0.0222876	0.27	-0.000844195	0.0169269	0.93	-0.442567	0.223216	0.048	-0.0426969	0.0457639	0.34	0.0471171	0.0222737	0.028	0.357196	0.394678	0.36	1.85452	0.448786	3.6e-05	0.301103	0.249571	0.23	0.306282	0.194125	0.11
rs73219758	8:14279446	NA	G/A	0.984	0.15	5.6e-11	0.2254	0.775812	0.268684	0.0034	0.0151643	0.0189749	0.42	-0.0478547	0.0144358	0.00092	-0.115795	0.189926	0.54	0.14228	0.0389406	0.00024	0.025673	0.0189606	0.17	-0.098079	0.33599	0.78	0.201586	0.381743	0.6	-0.0372314	0.212452	0.87	-0.0303029	0.165236	0.85
rs10973207	9:37100525	ZCCHC7	T/G	1.226	0.187	6e-11	0.225	0.75513	0.337201	0.022	0.0384294	0.0237725	0.11	-0.0133397	0.0180956	0.45	-0.377658	0.238402	0.11	0.0549033	0.0488697	0.25	0.11008	0.023787	3.8e-06	-0.709128	0.421525	0.086	-1.16366	0.479208	0.015	0.343415	0.266585	0.19	-0.144313	0.20732	0.46
rs2139261	17:21313223	-	G/C	1.122	0.174	8.5e-11	0.301	0.455938	0.312869	0.14	0.0524008	0.0220696	0.018	-0.0123968	0.0167633	0.45	-0.0397288	0.221036	0.86	0.0557325	0.0453223	0.22	0.0365357	0.0220769	0.1	-0.173197	0.391056	0.65	-0.214664	0.444288	0.65	0.18067	0.247179	0.47	-0.149836	0.192295	0.44
rs4592416	11:43800474	HSD17B12	G/A	0.881	0.136	9.3e-11	0.2113	0.448535	0.244772	0.064	0.022021	0.0172725	0.2	0.0117976	0.0131408	0.35	-0.19005	0.173052	0.27	-0.0329809	0.0354752	0.35	0.0918264	0.0172754	9.6e-08	-0.12674	0.306008	0.64	-0.23767	0.347852	0.5	0.477019	0.193542	0.013	-0.147914	0.150509	0.32
rs365663	5:1428883	SLC6A3	A/G	0.878	0.137	1e-10	0.2075	0.430528	0.246234	0.092	0.00504187	0.017361	0.77	-0.0137493	0.0132186	0.3	-0.331508	0.174082	0.056	0.0420378	0.0356889	0.24	0.0102276	0.0173628	0.53	-0.109037	0.307843	0.75	-0.299141	0.349819	0.4	-0.239944	0.194656	0.21	0.00971196	0.151392	0.96
rs1517572	11:28829882	METT5D1, OR2BH1P	C/A	0.879	0.138	1.5e-10	0.2017	0.426479	0.247982	0.094	0.0184549	0.0174984	0.29	-0.00843331	0.0133156	0.53	-0.248283	0.1753	0.16	0.00552616	0.0359394	0.88	0.0344674	0.0175013	0.043	-0.307756	0.309991	0.35	-0.555888	0.352324	0.11	0.0490798	0.196048	0.79	-0.368011	0.152478	0.016
rs7915425	10:125016501	LOC100131719, GPR26	T/C	1.144	0.179	2e-10	0.2034	0.944256	0.320987	0.004	0.0452583	0.0226326	0.046	-0.0389291	0.0172499	0.025	-0.446737	0.22693	0.049	0.0606039	0.0465115	0.19	0.0192649	0.0226467	0.38	-0.212028	0.401265	0.62	0.0053976	0.456081	1	-0.155805	0.253704	0.55	-0.14816	0.197318	0.44
rs330088	8:9149746	PPP1R3B, LOC100129150	C/T	0.868	0.137	2.7e-10	0.199	0.62706	0.245218	0.0099	0.00479028	0.0173143	0.78	-0.0275219	0.0131786	0.038	-0.398618	0.173351	0.021	0.0328874	0.0355416	0.35	0.0475438	0.0173056	0.0049	-0.193387	0.306621	0.54	-0.337522	0.34838	0.33	0.0354932	0.193901	0.85	-0.376367	0.150813	0.012
rs8038326	15:47989799	SEMA6D	A/G	0.955	0.152	2.8e-10	0.1882	0.635046	0.273456	0.024	0.0135809	0.0192931	0.48	-0.0115323	0.0146772	0.42	-0.104036	0.19322	0.59	0.0653918	0.0396163	0.099	-0.0383269	0.0192965	0.035	-0.610356	0.341815	0.079	0.360569	0.388436	0.35	0.0212726	0.216146	0.94	-0.198265	0.16806	0.23
rs460692	5:3126584	LOC100132531, LOC285577	C/T	1.263	0.2	3.6e-10	0.2027	0.549677	0.360357	0.13	0.030493	0.025389	0.24	-0.026687	0.0193473	0.17	-0.203701	0.254681	0.42	0.0881215	0.0522205	0.093	-0.0283395	0.0254055	0.28	0.651114	0.450395	0.13	0.619278	0.511873	0.22	0.404266	0.284751	0.16	0.118697	0.221519	0.56
rs9382445	6:54937974	FAM83B	T/C	0.872	0.14	4.8e-10	0.1837	0.390598	0.251693	0.11	0.00841706	0.0177704	0.65	-0.0170161	0.0135207	0.21	0.172472	0.177945	0.33	0.0733252	0.0364842	0.045	0.0231024	0.0177564	0.21	0.940554	0.314636	0.0023	0.43824	0.357728	0.22	-0.0661356	0.199041	0.76	0.4577	0.154784	0.003
rs4767550	12:117951150	KSR2	G/A	0.858	0.139	6.3e-10	0.1837	0.227891	0.248911	0.34	0.0274755	0.0175554	0.12	-0.007223	0.0133768	0.58	0.183763	0.175966	0.3	0.0499998	0.0360763	0.17	-0.0699867	0.0175651	5.4e-05	0.0943446	0.311251	0.83	-0.128536	0.353677	0.73	0.199195	0.196898	0.3	-0.16895	0.153095	0.27
rs11885663	2:166944004	GALNT3, SCN1A, TTC21B	T/C	0.973	0.157	8.6e-10	0.1799	0.327085	0.282155	0.24	-0.0104421	0.0198822	0.61	-0.0245959	0.0151369	0.1	0.0862956	0.199548	0.66	0.0028156	0.0408708	0.94	0.0512626	0.0198942	0.012	0.499635	0.352598	0.16	0.57832	0.401001	0.15	-0.0673584	0.223048	0.75	0.304195	0.173487	0.076
rs1991556	17:44083402	LOC644157, LOC644172	G/A	0.994	0.163	1e-09	0.173	0.990858	0.294576	0.00094	0.025507	0.0208168	0.22	-0.0486694	0.0157966	0.0021	0.448791	0.208057	0.03	0.00207081	0.0426728	0.96	-0.0488511	0.0207874	0.021	0.517108	0.368009	0.14	0.553507	0.418185	0.19	0.627264	0.232754	0.0068	0.188203	0.181053	0.29
rs1057703	11:122830251	C11orf63	G/T	1.164	0.192	1.1e-09	0.1677	1.45103	0.347359	2.7e-05	0.0766712	0.0244764	0.0018	-0.0135904	0.0186719	0.48	0.0656226	0.245688	0.79	0.119584	0.0503625	0.017	0.0160562	0.024527	0.5	0.282717	0.43441	0.55	0.725244	0.493664	0.15	0.14652	0.274771	0.61	-0.11815	0.21367	0.55
rs4128364	2:147612734	PABPCP2, LOC100133235	C/T	0.876	0.143	1.4e-09	0.1714	0.538561	0.258907	0.042	-0.000270446	0.0182582	0.99	-0.0217426	0.0139019	0.12	0.301837	0.183145	0.097	0.0840836	0.037515	0.025	-0.0416129	0.0182611	0.024	-0.833724	0.323726	0.012	-0.938682	0.368011	0.011	0.17702	0.204763	0.38	-0.0280673	0.159242	0.86
rs61796569	1:66476437	PDE4B	T/C	0.927	0.154	1.5e-09	0.1667	0.270709	0.27605	0.3	-0.0134979	0.0194855	0.5	-0.0280517	0.0148308	0.06	0.101063	0.195433	0.6	0.0195517	0.0400398	0.63	-0.00259609	0.0194768	0.95	-0.0553709	0.345503	0.86	-0.43013	0.392612	0.28	-0.492919	0.218434	0.024	-0.0309944	0.169961	0.83
rs10483350	14:29816155	LOC100128215, PRKD1	G/A	1.042	0.172	1.5e-09	0.1687	-0.186063	0.309415	0.51	-0.0121245	0.0218176	0.57	-0.00629188	0.0165903	0.7	-0.366973	0.218633	0.093	-0.0314226	0.0448338	0.49	-0.0214058	0.0218367	0.31	0.0211544	0.386746	0.95	-0.994776	0.43943	0.023	0.0524659	0.244537	0.81	0.201497	0.190229	0.29
rs7115226	11:113408518	DRD2	A/C	1.594	0.261	1.7e-09	0.1754	1.21713	0.470636	0.0095	0.0266988	0.033117	0.41	-0.0180152	0.0253101	0.48	-0.496344	0.332735	0.14	0.216606	0.0682086	0.0016	-0.0820953	0.0332162	0.012	-0.58632	0.588326	0.34	0.71424	0.668922	0.28	-0.323939	0.372221	0.38	0.375593	0.289385	0.18
rs269054	1:57864304	DAB1	A/T	0.819	0.138	2.1e-09	0.1565	0.479787	0.247015	0.057	0.0117541	0.017434	0.5	-0.014448	0.0132708	0.28	0.0296084	0.174799	0.86	0.100675	0.0358145	0.0051	-0.0122398	0.0174218	0.44	-0.141479	0.309053	0.68	0.197575	0.351304	0.56	-0.14359	0.19539	0.49	0.364318	0.152026	0.017
rs112230981	3:55879269	ERC2	A/G	1.892	0.314	2.2e-09	0.1679	0.9282	0.567237	0.11	0.0953155	0.0400657	0.017	-0.00414793	0.0303278	0.91	0.523868	0.401225	0.19	0.0269988	0.0821904	0.74	-0.0694488	0.0399931	0.076	0.0204651	0.709434	0.96	0.697968	0.806328	0.39	1.09843	0.448432	0.014	0.0128134	0.348748	0.96
rs11602180	11:48162453	PTPRJ, OR4X2, OR4B1, OR4S1, OR4X1	C/T	1.095	0.184	2.3e-09	0.1564	0.00381679	0.328911	0.98	0.0200702	0.0232005	0.39	-0.00437137	0.0176555	0.79	0.256943	0.232602	0.27	0.0146694	0.0476709	0.75	-0.00137695	0.0232139	0.91	0.25475	0.411104	0.56	-0.0813216	0.467264	0.85	0.124166	0.260074	0.64	0.284259	0.20225	0.16
rs2192528	4:18327896	LCORL, LOC645174	A/G	0.802	0.136	2.7e-09	0.1511	0.692556	0.244305	0.0053	0.00816491	0.0172464	0.64	-0.0262369	0.0131137	0.049	-0.316829	0.172636	0.067	0.0827361	0.0353867	0.02	0.0114658	0.0172278	0.55	-0.232686	0.305253	0.44	-0.306281	0.347015	0.38	-0.23782	0.193066	0.22	-0.229986	0.150161	0.14
rs12246842	10:21830580	MLLT10, DNAJC1, SKIDA1	A/G	0.804	0.136	3.9e-09	0.1511	-0.0197763	0.245837	0.95	-0.0438284	0.0173378	0.012	-0.0279216	0.0131965	0.034	-0.367451	0.173744	0.034	0.057787	0.0356112	0.1	-0.0142618	0.0173385	0.43	-0.484892	0.307184	0.13	-0.363518	0.349227	0.3	-0.583916	0.194265	0.0028	-0.0571893	0.151076	0.7
rs205024	17:11227352	SHISA6	T/C	0.83	0.14	3.9e-09	0.1553	0.261966	0.251021	0.34	-1.76888e-05	0.0176793	1	-0.0117573	0.0134623	0.39	0.210521	0.177358	0.23	0.0997342	0.0363718	0.0063	0.0121086	0.0177169	0.44	-0.257899	0.313721	0.4	-0.600384	0.3564	0.095	0.065757	0.198357	0.75	-0.103322	0.154319	0.51
rs12567114	1:98527951	DPYD	A/G	0.89	0.152	4.3e-09	0.1472	0.582562	0.273803	0.03	0.0295557	0.0193427	0.12	-0.0184784	0.014723	0.2	0.160154	0.193828	0.41	-0.0336969	0.0397127	0.4	0.0934557	0.0193181	1.3e-06	0.146203	0.342719	0.65	-0.240338	0.389433	0.55	0.365416	0.216644	0.087	-0.0657582	0.168573	0.71
rs7616632	3:137031237	IL20RB, NPM1P17	T/G	0.792	0.136	4.3e-09	0.1442	0.0785634	0.244771	0.81	-0.00895011	0.0173056	0.61	-0.00843647	0.0131443	0.55	0.231016	0.17315	0.18	-0.0475076	0.0354826	0.18	0.10352	0.0172653	1.1e-09	-0.476319	0.306041	0.13	-0.219894	0.347826	0.51	0.292265	0.193561	0.13	-0.28643	0.150559	0.061
rs6575005	14:26954078	NOVA1	T/C	0.934	0.159	4.4e-09	0.1502	-0.191399	0.284202	0.47	0.0130039	0.0200061	0.52	0.0190078	0.0152396	0.21	0.346365	0.200691	0.082	0.0411682	0.0411613	0.32	0.0421114	0.020048	0.035	-0.0309382	0.355074	0.92	-0.108673	0.403635	0.8	-0.32621	0.224522	0.15	-0.0493903	0.174647	0.78
rs1776776	9:140497072	MRPL41, EHMT1, ARRDC1-AS1, ARRDC1, DPH7, ZMYND19	T/C	1.198	0.205	4.9e-09	0.1468	0.143074	0.367017	0.67	-0.0192481	0.0259369	0.45	-0.0362367	0.0197083	0.062	0.073695	0.259327	0.78	0.108021	0.0531915	0.044	0.062473	0.02589	0.013	-1.00995	0.458777	0.026	-0.983262	0.52153	0.061	-0.39789	0.290127	0.17	-0.305521	0.225654	0.17
rs11621908	14:78495761	ADCK1, FRDAP	C/T	1.446	0.25	5.6e-09	0.1487	0.595772	0.44721	0.19	-0.00668572	0.0315891	0.83	-0.0247244	0.0239815	0.31	-0.505936	0.315851	0.11	0.161011	0.0647676	0.013	0.0504269	0.0315458	0.12	-0.130663	0.558938	0.8	0.574006	0.635376	0.37	-0.70059	0.353278	0.048	-0.162178	0.274808	0.55
rs10421649	19:9942262	PIN1, OLFM2	A/T	0.798	0.138	6.9e-09	0.1452	0.862008	0.247006	0.00053	0.0251093	0.0173782	0.15	-0.00265503	0.013246	0.84	0.172856	0.174429	0.32	0.0222571	0.0357742	0.53	0.0437122	0.0174278	0.013	-0.0999624	0.308571	0.78	0.164418	0.350695	0.62	0.881886	0.195145	6e-06	-0.066012	0.151775	0.69
rs2072727	20:43538733	YWHAB, PABPC1L	T/C	0.795	0.137	7.9e-09	0.1423	0.360469	0.246495	0.16	0.00858029	0.0173522	0.62	-0.0240071	0.0132212	0.075	-0.246842	0.174047	0.15	0.0243602	0.0356998	0.49	0.017257	0.0173914	0.32	-0.500557	0.307904	0.11	0.0467952	0.349924	0.9	-0.136021	0.194782	0.49	-0.301196	0.151444	0.047
rs113113059	6:43160375	MEA1, PPP2R5D, SMAD5-AS2, SRF, CUL7, DNPH1, CUL9, MRPL2, TTBK1, RRP36, KLC4, KLHDC3	T/C	0.968	0.164	8.4e-09	0.1515	-0.728424	0.295201	0.012	-0.0526895	0.020838	0.011	0.0154415	0.0158656	0.32	0.269895	0.208667	0.2	-0.0933641	0.0427841	0.029	0.0232466	0.0208231	0.26	-0.294428	0.36913	0.43	0.0850704	0.419692	0.83	0.0474617	0.233434	0.86	0.0568997	0.181511	0.74
rs374153	2:40382712	SLC8A1	C/T	1.057	0.186	9.1e-09	0.131	0.360605	0.333826	0.3	0.0442654	0.0235437	0.062	-0.00709145	0.0179615	0.71	0.208051	0.23614	0.37	-0.0230084	0.0483877	0.64	0.0508461	0.0235532	0.027	0.133682	0.417418	0.72	0.0283723	0.474448	0.94	0.501681	0.264101	0.055	0.0524089	0.205395	0.77
rs151014368	5:176751059	FGFR4,V27 SLC34A1, RGS14, LMAN2, PRELID1, NSD1, MXD3	A/G	0.966	0.169	9.1e-09	0.1376	0.100848	0.304485	0.71	-0.0187353	0.0214519	0.38	-0.00437321	0.016328	0.78	-0.0162557	0.215195	0.95	0.0485349	0.0441165	0.27	0.0276817	0.0214626	0.22	-8.2617e-06	0.380603	0.95	-0.073515	0.432649	0.89	0.0639942	0.240637	0.81	0.0253581	0.187142	0.89
rs62120041	2:9185564	MBOAT2	T/C	1.567	0.274	9.6e-09	0.1355	0.861018	0.49343	0.075	0.0262938	0.0348394	0.44	-0.016079	0.0264547	0.53	-0.14152	0.349009	0.68	0.00454403	0.0714612	0.94	0.00346162	0.0347847	0.92	-0.575935	0.616626	0.35	-1.88096	0.701508	0.0071	0.688518	0.390069	0.078	-0.243143	0.303337	0.44
rs7503199	17:8134275	PER1, PFAS, SMAD5-AS5, VAMP2, AURKB, ARHGEF15, RANGRF, BORCS6, CTC1, TMEM107, KRBA2, SLC25A35	C/T	0.885	0.154	1e-08	0.1381	-0.0454652	0.276015	0.86	0.0289832	0.0194723	0.14	-0.0100852	0.0148062	0.49	0.0398199	0.194971	0.83	0.0509058	0.0399799	0.21	-0.0339219	0.0194743	0.1	-1.06382	0.344819	0.002	-0.846732	0.391873	0.029	-0.312646	0.218069	0.16	-0.216047	0.169627	0.19
rs1939455	11:101520886	TRPC6	G/T	1.226	0.214	1.2e-08	0.1499	0.253805	0.38436	0.52	0.0544462	0.027131	0.048	0.00488963	0.0206002	0.79	0.00193657	0.271766	0.99	0.102935	0.0556983	0.064	-0.0406594	0.027123	0.12	-0.192271	0.480203	0.68	-0.928914	0.545894	0.085	0.0339317	0.303863	0.9	-0.189241	0.236308	0.42
rs7951019	11:118358027	ARCN1, KMT2A, IFT46, TMEM25	G/T	2.213	0.391	1.2e-08	0.136	-0.498241	0.692436	0.47	-0.123645	0.0488545	0.012	-0.0194962	0.0370131	0.58	-0.541865	0.489494	0.27	0.00197126	0.100374	0.99	0.0957937	0.0488784	0.046	-1.01686	0.86595	0.22	0.177248	0.983706	0.86	-0.813066	0.547606	0.14	-0.347002	0.425852	0.42
rs17732997	3:70470834	LOC100128160, FOXP1	C/G	0.776	0.137	1.2e-08	0.1294	0.671994	0.24627	0.0058	0.0290034	0.0173754	0.098	-0.0226624	0.0132222	0.088	0.204119	0.174166	0.24	0.100644	0.0356974	0.0047	0.00754494	0.0173706	0.63	-0.531511	0.307924	0.076	-0.0499723	0.350036	0.88	-0.0573571	0.194753	0.77	-0.269961	0.151471	0.072
rs61985058	14:60233841	RTN1	T/C	1.116	0.194	1.3e-08	0.1376	0.485663	0.347668	0.16	-0.0041812	0.0244817	0.87	-0.0177229	0.018657	0.34	0.192985	0.245759	0.43	0.0925221	0.0503785	0.064	-0.0264924	0.0245374	0.3	-0.61605	0.434513	0.16	-0.173743	0.493845	0.72	-0.243971	0.274854	0.37	-0.126668	0.213755	0.55
rs17427571	4:82254908	PRKG2	A/G	0.83	0.146	1.3e-08	0.1314	0.148262	0.262513	0.58	0.00358175	0.0185237	0.84	-0.00762326	0.0140882	0.59	0.17164	0.185543	0.35	0.0917061	0.0380354	0.016	-0.0264091	0.0185165	0.16	0.141508	0.328131	0.65	0.046306	0.372959	0.9	-0.067254	0.207555	0.74	-0.0129588	0.161401	0.93
rs7806045	7:132610266	CHCHD3	T/C	0.887	0.158	1.4e-08	0.1259	0.139808	0.283575	0.6	-0.00384765	0.0200608	0.86	-0.0232951	0.0152264	0.12	-0.147217	0.200577	0.46	0.0900151	0.0411262	0.028	-0.0198425	0.0200165	0.33	-0.013096	0.354611	0.96	0.108254	0.402943	0.79	-0.20435	0.224282	0.36	-0.107449	0.174452	0.54
rs35531607	4:92533225	CCSER1	C/T	0.77	0.136	1.5e-08	0.1297	0.757944	0.245065	0.002	0.00348135	0.0172789	0.83	-0.0349149	0.013159	0.0084	-0.00596761	0.173227	0.97	0.0638737	0.0355045	0.074	-0.0306726	0.0172853	0.067	0.338749	0.306299	0.26	-0.0352105	0.348131	0.91	0.187335	0.193717	0.33	0.0336701	0.150661	0.85
rs7644809	3:107564459	BBX, LOC285205	T/C	0.784	0.138	1.6e-08	0.1331	0.517499	0.247943	0.04	0.0248071	0.0174781	0.15	-0.0158524	0.0133107	0.24	0.0162008	0.175369	0.91	0.02876	0.035945	0.42	-0.0205598	0.0174908	0.25	0.030887	0.310093	0.92	0.419502	0.352428	0.23	0.098523	0.196112	0.61	-0.0839892	0.152521	0.58
rs9345234	6:93162639	LOC100129847, LOC100128159	C/A	0.781	0.138	1.8e-08	0.1312	-0.059861	0.247903	0.82	-0.0291973	0.0175015	0.095	-0.0161846	0.0133089	0.21	-0.0754998	0.175316	0.67	0.00766678	0.0359346	0.8	-0.000715902	0.0174888	0.95	-0.373978	0.309934	0.23	-0.120178	0.352339	0.74	0.287575	0.196054	0.14	0.0539396	0.152452	0.71
rs12791153	11:80685181	LOC729790, LOC646195	T/A	1.413	0.253	1.9e-08	0.131	1.05264	0.455624	0.02	0.0130549	0.0320147	0.69	-0.0462387	0.0244822	0.062	-0.118057	0.322121	0.71	0.0740293	0.0660322	0.26	-0.00875062	0.0321562	0.81	0.785664	0.569638	0.17	-0.616338	0.647394	0.34	-0.127789	0.360268	0.73	-0.0438555	0.280151	0.86
rs1263056	11:116576415	BUD13	A/G	0.768	0.137	2e-08	0.1287	0.159502	0.245537	0.54	-0.0291919	0.0173289	0.091	-0.0216978	0.0131798	0.11	-0.243928	0.173625	0.16	0.0191705	0.0355954	0.59	-0.00655194	0.0173336	0.7	0.086598	0.307017	0.74	0.118682	0.348929	0.73	-0.110671	0.194206	0.58	0.0613962	0.151019	0.69
rs55658675	14:65554638	FNTB, GPX2, MAX, CHURC1, RAB15	C/T	0.788	0.142	2e-08	0.1206	0.647928	0.255901	0.01	-0.0172661	0.0180837	0.34	-0.0398994	0.0137281	0.0033	-0.435134	0.180884	0.016	0.0994901	0.0370819	0.0074	0.0364942	0.0180618	0.04	-0.132658	0.31984	0.67	-0.499292	0.363415	0.17	-0.0940674	0.202265	0.65	-0.0867174	0.157338	0.58
rs11567976	5:137654218	CDC25C, EGR1, ETF1, GFRA3, HSPA9, NME5, CDC23, KIF20A, BRD8, FAM53C, REEP2, KDM3B	T/C	0.768	0.137	2.1e-08	0.1242	0.213157	0.246501	0.36	0.0201617	0.0173828	0.25	-0.00640479	0.0132221	0.61	-0.0536575	0.174278	0.75	-0.0232884	0.0357272	0.53	0.0228557	0.0173813	0.18	1.0381	0.30816	0.001	-0.169148	0.350232	0.63	0.225625	0.194878	0.24	-0.0867156	0.151555	0.54
rs180769	5:135615615	SMAD5, SMAD5-AS1, TRPC7	T/C	0.763	0.138	2.3e-08	0.1207	0.249986	0.247665	0.3	-0.00111126	0.0174529	0.94	-0.0106478	0.0132918	0.43	-0.29643	0.175099	0.092	0.0053155	0.0358952	0.88	0.0145601	0.017463	0.39	-0.729408	0.309571	0.018	-0.505306	0.351834	0.15	0.312223	0.195774	0.11	-0.169055	0.152267	0.28
rs1553132	11:88297740	GRM5	G/A	0.87	0.155	2.5e-08	0.1249	0.278741	0.279488	0.33	-0.0181785	0.0197035	0.36	-0.0271899	0.0150163	0.074	-0.0899838	0.197621	0.65	0.0923519	0.0405203	0.023	-0.00416192	0.0197319	0.89	-0.215363	0.349469	0.56	-0.139517	0.397142	0.73	-0.247704	0.221078	0.26	-0.0171338	0.171913	0.93
rs9903973	17:50571227	CA10, LOC339209	C/T	0.766	0.136	2.6e-08	0.1268	0.555215	0.245369	0.026	0.0328271	0.0172788	0.058	-0.0121295	0.0131604	0.36	-0.269649	0.173307	0.12	0.0982276	0.0355446	0.0057	0.0223441	0.0173144	0.2	-0.0153914	0.3066	0.97	0.0300538	0.348466	0.94	-0.0461871	0.193899	0.81	0.0353238	0.150809	0.81
rs11614986	12:110007939	MVK, KCTD10, UBE3B, MYO1H, MMAB	A/G	0.983	0.177	2.7e-08	0.1203	0.430581	0.316349	0.17	-0.00927705	0.022346	0.67	-0.0317721	0.0169856	0.062	-0.121722	0.223681	0.59	0.0406833	0.0458433	0.37	0.0295373	0.0223205	0.21	0.135925	0.395585	0.7	0.261245	0.449522	0.56	-0.43796	0.250171	0.081	0.203447	0.194542	0.29
rs2231265	6:89790201	PNRC1	G/A	0.897	0.162	2.7e-08	0.1197	0.128363	0.291159	0.62	0.0201768	0.0205528	0.32	0.00882432	0.0156157	0.58	-0.0176765	0.205787	0.94	0.0457604	0.0421934	0.28	-0.00916949	0.0205348	0.67	-0.168257	0.363956	0.62	-0.0838188	0.413809	0.84	-0.0664722	0.230186	0.78	-0.127594	0.179005	0.45
rs174560	11:61581764	MYRF,V27 TMEM258, FEN1, FADS1, FADS3, RAB3IL1, FADS2	C/T	0.815	0.146	2.8e-08	0.122	0.0841452	0.26171	0.73	0.0146458	0.018453	0.42	-0.0167813	0.0140423	0.24	0.0677898	0.185046	0.71	-0.0247677	0.0379324	0.51	0.043504	0.0184716	0.017	0.224923	0.327157	0.48	1.13984	0.371863	0.0021	-0.0206842	0.206948	0.92	0.223396	0.160934	0.16
rs10173260	2:210377845	MAP2	C/T	0.77	0.139	2.9e-08	0.1196	-0.208984	0.249736	0.41	0.0143671	0.0176307	0.42	0.00386515	0.0134188	0.77	0.333193	0.176692	0.06	0.00458403	0.0361928	0.88	-0.00630081	0.0176171	0.76	0.280168	0.312307	0.36	0.55535	0.354994	0.12	-0.0480113	0.19753	0.79	0.21272	0.15363	0.18
rs72804080	2:59358659	-	G/A	1.068	0.192	2.9e-08	0.1258	1.27505	0.344893	0.00022	0.0537562	0.0242805	0.027	-0.0492411	0.0185688	0.0081	-0.0275608	0.244133	0.91	0.149145	0.0499958	0.003	8.55694e-05	0.0243378	0.97	-0.314035	0.431329	0.51	-0.16172	0.490249	0.73	0.41101	0.272888	0.13	-0.465348	0.212221	0.03
rs12611523	2:139195328	SPOPL	A/G	0.758	0.137	3.1e-08	0.1211	0.247395	0.245296	0.31	0.00503905	0.017319	0.77	0.000738916	0.013171	0.95	0.165736	0.17353	0.34	-0.0146947	0.0355449	0.69	-0.0429033	0.0173018	0.014	0.0976302	0.306624	0.73	0.446177	0.348608	0.2	0.0382672	0.194031	0.84	0.0866664	0.15088	0.58
rs11643715	16:23909538	PRKCB	G/C	0.834	0.15	3.2e-08	0.1227	0.698736	0.267956	0.0093	0.011903	0.0188801	0.53	-0.0223902	0.0143868	0.12	-0.034684	0.189465	0.85	0.0607602	0.0388467	0.12	0.066736	0.0189112	0.00048	-0.377972	0.335068	0.25	-0.183622	0.380793	0.63	0.429764	0.211868	0.045	-0.125809	0.164801	0.47
rs4538155	2:157040773	GPD2 NR4A2	T/C	0.779	0.142	3.6e-08	0.115	0.187278	0.255577	0.44	-0.00200105	0.0180386	0.92	0.00200551	0.0137228	0.89	-0.206205	0.180808	0.25	-0.0594906	0.0370314	0.11	0.0354255	0.0180254	0.043	-0.124391	0.319429	0.72	0.0546022	0.363178	0.88	0.142506	0.202127	0.49	0.00443829	0.15719	0.98
rs34354917	12:38764559	CPNE8	C/A	0.825	0.15	3.9e-08	0.1174	-0.016294	0.268887	0.96	-0.0127013	0.0189817	0.51	0.000864465	0.0144331	0.96	-0.135081	0.190067	0.47	0.0703376	0.0389658	0.067	0.0233032	0.0189717	0.22	-0.570232	0.336176	0.093	-1.04786	0.382006	0.0062	-0.209877	0.212644	0.33	-0.218759	0.165356	0.18
rs80193650	6:33464363	KIFC1, PHF1, SYNGAP1, CUTA	G/A	1.01	0.184	4.1e-08	0.1148	-0.477463	0.330362	0.13	-0.00612071	0.0233496	0.78	0.0201578	0.0177381	0.26	0.433412	0.233555	0.063	-0.0642683	0.0478919	0.18	0.0690102	0.0233087	0.0031	0.139106	0.413165	0.72	0.106699	0.469775	0.81	-0.0124226	0.261309	0.99	0.00595467	0.203182	0.97
rs10761674	10:64618340	EGR2, ADO	C/T	0.74	0.136	4.2e-08	0.1119	0.207583	0.24412	0.39	0.0136457	0.0172223	0.43	-0.0159971	0.013103	0.23	-0.173336	0.172561	0.31	0.0408124	0.0353702	0.24	0.0071995	0.0172213	0.74	-0.443687	0.305159	0.14	-0.361577	0.346841	0.3	-0.126457	0.192947	0.51	0.0349794	0.150053	0.83
rs11190970	10:103128332	FGF8, NFKB2, PITX3, PSD, FBXW4, GBF1, LDB1, BTRC, NOLC1, NPM3, MGEA5, PPRC1 POLL, KCNIP2 CUEDC2, FBXL15, C10ORF76, HPS6, C10orf95, ELOVL3	G/A	0.923	0.169	4.6e-08	0.1122	0.76389	0.303259	0.012	0.0319276	0.0214508	0.14	-0.0496813	0.0162637	0.0023	0.0701544	0.21433	0.75	0.0433381	0.0439498	0.33	-0.0288834	0.021399	0.15	0.111993	0.378982	0.8	0.255121	0.430726	0.57	0.135328	0.239723	0.56	-0.041778	0.186451	0.84
Secondary (Additional Exclusions) GWAS Signals
rs226063	1:44803346	DMAP1, ERI3	C/T	0.929	0.162	1.1e-08		0.380702	0.265945	0.14	0.0158139	0.0187736	0.39	-0.00224562	0.0142903	0.87	0.0470721	0.188197	0.8	0.0565712	0.0385641	0.15	-0.044973	0.0187591	0.015	0.482117	0.332705	0.13	0.181472	0.378214	0.63	0.136465	0.210385	0.51	0.127106	0.163697	0.46
rs57316292	3:61792378	PTPRG	A/G	1.4	0.25	1.4e-08		1.1223	0.4134	0.0067	0.046644	0.0291695	0.11	-0.00061377	0.0221625	0.98	0.251212	0.292411	0.38	0.0271431	0.0599238	0.65	-0.0034415	0.029159	0.91	-0.339339	0.517036	0.49	-0.450844	0.587755	0.45	0.66351	0.326954	0.044	0.0784872	0.254267	0.78
rs41845	7:69025267	AUTS2	T/G	0.876	0.155	1.5e-08		1.01573	0.255626	8.3e-05	0.0218451	0.0180342	0.22	-0.0212489	0.0137269	0.13	-0.38271	0.180704	0.034	0.0223386	0.0370517	0.55	0.0592537	0.0180349	0.001	-0.356077	0.319516	0.26	-0.667344	0.363327	0.067	0.336229	0.202109	0.096	-0.282007	0.157168	0.067
rs6561715	13:53888526	-	A/T	0.848	0.154	3.4e-08		0.334935	0.252474	0.18	-0.000659328	0.0178168	0.97	-0.0103046	0.0135434	0.45	-0.0852996	0.178329	0.64	0.0281939	0.0365706	0.45	0.0302483	0.0178149	0.12	-0.0484335	0.315571	0.91	0.451355	0.358609	0.21	0.140542	0.199552	0.48	0.170771	0.155161	0.27
rs12462757	19:50098423	NCAN, CILP2, MAU2, HAPLN4, NDUFA13, GMIP, TM6SF2, GATAD2A, ATP13A1, SUGP1, PBX4, TSSK6, LPAR2	G/A	1.088	0.198	4.1e-08		-0.263396	0.326391	0.41	-0.000826615	0.0229644	0.97	0.0302915	0.017524	0.079	0.37574	0.230466	0.1	-0.0568865	0.0472671	0.23	0.0452952	0.0230255	0.046	0.167651	0.407771	0.67	-0.361346	0.463479	0.44	0.124751	0.257872	0.64	-0.132472	0.200534	0.52
Meta-Analysis Signals
rs4988235	2:136608646	R3HDM1, ZRANB3, MAP3K19, DARS, LCT, MCM6, RAB3GAP1, UBXN4	A/G	0.9	0.15	3.77e-09		-0.324	0.282	0.24	0.0129852	0.019906	0.53	0.00305698	0.0151246	0.85	0.486	0.198	0.015	-0.06	0.04	0.17	0.037	0.0198	0.068	0.048	0.354	0.86	-0.75	0.402	0.061	0.024	0.222	0.91	0.012	0.174	0.91
rs11957190	5:7222707	-	C/T	0.756	0.132	1.42e-08		0.36	0.252	0.15	-0.00504056	0.0178252	0.78	-0.0260953	0.0135648	0.054	-0.216	0.18	0.23	0.06	0.04	0.13	0.0047	0.0178	0.78	-0.162	0.318	0.59	0.246	0.36	0.5	-0.234	0.198	0.24	0.102	0.156	0.51
rs12569901	10:104025410	FBXW4, FBXL15, ELOVL3, MEGEA5, C10orf95, NPM3, CUEDC2, NOLC1, FGF8, POLL, KCNIP2, PSD, LDB1, C10orf76, NFKB2, PPRC1, BTRC, HPS6, GBF1, PITX3	C/G	1.068	0.186	1.6e-08		0.534	0.354	0.13	0.00146233	0.0251674	0.97	-0.0348291	0.0191025	0.068	0	0.252	1	0.03	0.05	0.58	-0.0229	0.0251	0.33	-0.036	0.444	0.97	0.138	0.504	0.8	0.318	0.282	0.26	0.066	0.216	0.75
rs1073160	12:9058562	M6PR, KLRG1	G/A	0.732	0.132	2.12e-08		-0.072	0.246	0.76	0.00859329	0.0173122	0.63	0.00745902	0.0131767	0.59	0.072	0.174	0.69	-0.01	0.04	0.88	0.0038	0.0173	0.85	-0.168	0.306	0.6	-0.204	0.348	0.56	-0.216	0.192	0.27	-0.108	0.15	0.48
rs8074498	17:79954544	MAFG, ANAPC11, ASPSCR1, PYCR1, PCYT2, DUS1L, DCXR, SIRT7, P4HB, ARHGDIA, RAC3, RFNG, ALYREF, GPS1	T/A	0.75	0.132	2.16e-08		0.576	0.252	0.019	0.0138607	0.0176085	0.43	-0.0235078	0.0134261	0.077	-0.342	0.174	0.054	0.05	0.04	0.16	-0.0162	0.0176	0.38	-0.084	0.312	0.8	0.42	0.354	0.24	0.486	0.198	0.013	0.024	0.156	0.85
rs4780834	16:19984726	GPR139	C/G	0.87	0.156	2.19e-08		-0.624	0.294	0.034	0.0031726	0.0206972	0.86	0.0125172	0.0157374	0.43	0.15	0.21	0.47	-0.06	0.04	0.14	0.0864	0.0207	3.6e-05	-0.54	0.366	0.14	0.264	0.414	0.54	-0.03	0.234	0.89	-0.12	0.18	0.5
rs3788337	22:23412017	RAB36, GNAZ, RSPH14, BCR	G/A	0.762	0.138	2.28e-08		0.858	0.258	0.00084	0.0402353	0.0180878	0.027	-0.0253741	0.0137469	0.067	0.228	0.18	0.2	0.11	0.04	0.0045	-0.0163	0.0181	0.36	-0.462	0.318	0.13	-0.822	0.366	0.024	0.378	0.204	0.06	-0.27	0.156	0.081
rs308604	13:62759003	-	G/A	0.972	0.174	2.45e-08		-0.162	0.33	0.59	-0.0409647	0.0234316	0.078	0.0123918	0.0178049	0.48	0.39	0.234	0.093	-0.01	0.05	0.91	0.012	0.0234	0.64	-0.564	0.414	0.18	-0.924	0.474	0.052	-0.054	0.264	0.84	-0.132	0.204	0.53
rs11155606	6:101163915	SIM1, ASCC3	T/C	0.72	0.132	2.62e-08		0.816	0.246	0.00081	0.0288625	0.0172293	0.094	-0.0137186	0.013103	0.3	-0.288	0.174	0.092	0.1	0.04	0.0046	-0.0203	0.0172	0.23	-0.252	0.306	0.4	0.192	0.348	0.59	0.078	0.192	0.7	0.234	0.15	0.12
rs11135570	5:91785541	-	G/A	0.774	0.138	2.77e-08		0.282	0.264	0.29	0.0456529	0.0185125	0.013	0.000982864	0.0140763	0.95	0.072	0.186	0.69	0.09	0.04	0.015	-0.0606	0.0185	0.0015	-0.084	0.33	0.83	0.318	0.372	0.4	0.03	0.21	0.9	-0.138	0.162	0.39
rs10273733	7:107258121	DUS4L, BCAP29, GPR22, SLC26A4, PRKAR2B, COG5, HBP1	C/T	0.786	0.144	3.6e-08		0.144	0.27	0.63	0.0164485	0.0190659	0.39	0.00327642	0.0144957	0.86	0.09	0.192	0.63	-0.04	0.04	0.29	0.0201	0.0191	0.29	-0.018	0.336	0.94	0.15	0.384	0.7	0.402	0.216	0.059	-0.006	0.168	1
rs2279681	1:201861016	LMOD1, NAV1, IPO9, SHISA4	G/C	0.75	0.138	3.95e-08		0.846	0.258	0.00095	0.0045339	0.0181197	0.81	-0.04602	0.0138077	0.00083	-0.378	0.18	0.038	0.13	0.04	0.00034	0.0084	0.0181	0.64	-0.816	0.324	0.0097	-0.132	0.366	0.72	-0.6	0.204	0.0033	-0.066	0.156	0.68
rs7683893	4:170203367	SH3RF1	C/T	0.72	0.132	4.02e-08		0.162	0.246	0.5	0.00249317	0.0175019	0.89	-0.0113297	0.0133165	0.41	-0.126	0.174	0.47	0.01	0.04	0.85	0.0331	0.0175	0.069	0.522	0.312	0.092	0.066	0.354	0.87	0.486	0.198	0.012	0.27	0.15	0.079
rs72947226	2:104600503	-	T/C	1.002	0.18	2.38e-08		0.012	0.336	1	-0.0263379	0.0236331	0.26	-0.0096572	0.0179565	0.59	0.318	0.234	0.19	-0.02	0.05	0.67	0.0327	0.0236	0.19	0.228	0.42	0.61	0.594	0.474	0.22	0.114	0.264	0.68	0.156	0.204	0.45
rs4815270	20:2474081	ZNF343	C/T	1.338	0.24	3.5e-08		0.69	0.45	0.12	0.0656019	0.031929	0.04	-0.0234078	0.02424	0.33	-0.798	0.318	0.013	0	0.07	0.97	0.0046	0.0319	0.87	-0.066	0.564	0.92	-0.216	0.642	0.74	0.21	0.36	0.57	0.018	0.276	0.97
rs9374560	6:115965733	-	A/T	0.786	0.144	3.5e-08		0.168	0.264	0.53	-0.0185741	0.0186779	0.32	-0.010829	0.0142092	0.46	0.12	0.186	0.54	0	0.04	0.96	0.0115	0.0187	0.56	-0.018	0.33	0.95	0.306	0.378	0.42	0.09	0.21	0.67	0.246	0.162	0.13
rs4364707	9:86222717	UBQLN1, IDNK	G/A	0.93	0.168	3.77e-08		0.39	0.312	0.23	0.0587326	0.022083	0.008	-0.000472199	0.0168189	0.96	0.024	0.222	0.91	0.04	0.05	0.38	0.0082	0.0221	0.72	-0.354	0.39	0.36	-0.432	0.444	0.34	-0.39	0.246	0.12	-0.402	0.192	0.037
rs12470989	2:200955823	C2orf69, MAIP1, TYW5, SPATS2L	G/A	0.876	0.156	1.53e-08		0.864	0.3	0.0047	0.0417497	0.021266	0.051	-0.0151787	0.0162282	0.37	-0.21	0.216	0.32	0.17	0.04	0.00011	-0.0007	0.0213	0.96	-0.324	0.378	0.41	-0.414	0.432	0.33	0.042	0.24	0.85	0.126	0.186	0.5
rs4402351	12:108323926	-	A/G	0.978	0.18	3.09e-08		0.852	0.348	0.015	0.0428327	0.0244134	0.078	-0.0138474	0.018526	0.46	-0.126	0.246	0.6	0.06	0.05	0.26	-0.0438	0.0244	0.065	-0.018	0.432	0.94	-0.252	0.492	0.64	1.074	0.276	9.2e-05	-0.06	0.21	0.76
rs6034146	20:15273896	-	C/A	0.714	0.126	3.24e-08		-0.3	0.252	0.25	-0.0143979	0.0176429	0.42	0.0120494	0.0134306	0.37	-0.168	0.174	0.34	-0.01	0.04	0.83	0.0006	0.0177	0.99	-0.054	0.312	0.88	-0.402	0.354	0.26	-0.108	0.198	0.58	0.12	0.156	0.45
rs2235229	22:39124912	GTPBP1, KDELR3, CBY1, DMC1, SUN2, DDX17, JOSD1, TOMM22	T/C	0.708	0.132	4.42e-08		0.54	0.252	0.028	0.00294265	0.017727	0.88	-0.0278972	0.0134791	0.036	0.108	0.18	0.54	0.05	0.04	0.13	-0.0099	0.0177	0.55	-0.144	0.312	0.67	-0.336	0.354	0.34	0.03	0.198	0.9	-0.09	0.156	0.56
All activity-monitor phenotypes were adjusted for age at accelerometer wear, sex, season of wear, release (categorical; UK BiLeVe, UK Biobank Axiom interim, release UK Biobank Axiom full release) and number of valid recorded nights (or days for M10) when performing the association test in BOLT-LMM. Beta (SE) effect estimates indicate change in outcome per each additional effect allele.
Abbreviations: Chr=chromosome, E/A=effect/alternative alleles, EAF=effect allele frequency, position=base pair coordinate hg19, SNP=single nucleotide polymorphism.
