# Supplementary material for: Genome-wide association study identifies genetic loci for self-reported habitual sleep duration supported by accelerometer-derived estimates
Source: Nat Commun. 2019 Mar 7;10:1100. doi: 10.1038/s41467-019-08917-4 (PMC6405943; doi:10.1038/s41467-019-08917-4)
Supplement: Supplementary file 12 — Supplementary Data 9 [file 41467_2019_8917_MOESM12_ESM.xlsx]

## Sheet: Supplementary Data 9
Supplementary Data 9. Genetic variants for self-reported short and long sleep associations with accelerometer-derived estimates of sleep duration, fragmentation, and timing in the UK Biobank (n =85,499).
							Accelerometry-derived parameters
					Self-reported short/long sleep OR (short; n =106,192 cases; long; n =34,184)		Sleep duration, minutes (n=85,449)			Oversleep, lnOR (n=71,730)			Undersleep, lnOR (n=77,666)			Sleep Duration Standard Deviation, minutes (n=84,441)			Sleep efficiency, % (n=84,810)			Number of sleep bouts, n (n=84,810)			Midpoint of 5-hour daily period of minimum activity (L5 timing), HH:MM (n=85,205)			Midpoint of 10-hour daily period of maximum activity (M10 timing), HH:MM (n=85,670)			Daytime Inactivity Duration, minutes (n=84,757)			Sleep midpoint, minutes (n=84,810)
Trait	SNP	Chr:position (NCBI Build 37)	Nearest gene(s)	Alleles (E/A)	OR	P Value	Beta	SE	P Value	Beta	SE	P Value	Beta	SE	P Value	Beta	SE	P Value	Beta	SE	P Value	Beta	SE	P Value	Beta	SE	P Value	Beta	SE	P Value	Beta	SE	P Value	Beta	SE	P Value
Short Sleep	rs2863957	2:114089551	PAX8, LOC100130100	C/A	1.056	2.6e-18	-2.65574	0.293883	1.4e-19	-0.083773	0.0206567	5.7e-05	0.0763135	0.0158289	1.5e-06	0.128037	0.207897	0.54	-0.206232	0.0425821	1.3e-06	-0.0530844	0.0207373	0.011	-0.627486	0.367432	0.086	-0.592954	0.417778	0.15	-0.931014	0.232441	6.6e-05	0.138121	0.180751	0.48
	rs13107325	4:103188709	SLC39A8	T/C	1.078	2.5e-13	-0.276986	0.468407	0.56	0.0158002	0.0330372	0.63	-0.00540977	0.0251467	0.82	-0.258988	0.331143	0.43	-0.0830276	0.0678586	0.21	-0.0581048	0.0330352	0.082	0.682962	0.585379	0.25	-1.35512	0.665538	0.042	0.289873	0.370256	0.42	-0.00501211	0.287954	1
	rs1229762	7:114218582	FOXP2	T/C	1.038	1.1e-12	-0.479925	0.25811	0.062	-0.00747561	0.0182277	0.68	-0.00356717	0.0138503	0.8	0.0760992	0.18253	0.68	-0.0885835	0.0374212	0.018	0.0185742	0.0182135	0.3	-0.49721	0.322631	0.13	-0.50828	0.366715	0.17	0.155567	0.204073	0.45	-0.398902	0.158736	0.012
	rs1380703	2:57941287	LOC647016, LOC100131953	G/A	1.036	1.6e-11	0.0897198	0.256032	0.75	-0.00778942	0.0180873	0.66	-0.00786853	0.0137457	0.58	0.173762	0.181072	0.34	0.0800921	0.0370937	0.032	-0.000488416	0.0180556	0.96	0.141423	0.320053	0.65	0.148385	0.363943	0.69	-0.011776	0.202465	0.96	-0.00417907	0.157454	0.96
	rs12963463	18:53099093	TCF4	C/T	1.029	1.9e-11	0.0842004	0.270229	0.71	0.0047639	0.019051	0.81	-0.0145153	0.0145134	0.33	0.0544922	0.190943	0.78	-0.0312218	0.039155	0.43	-0.00793039	0.0190687	0.69	0.07965	0.337716	0.82	-0.914058	0.38372	0.016	0.30036	0.213582	0.15	-0.0868194	0.166127	0.61
	rs75539574	2:58871658	-	A/C	1.046	8.4e-11	-1.45537	0.43726	0.00089	-0.0937847	0.0307875	0.0024	0.0234041	0.0235552	0.32	-0.118316	0.309077	0.7	-0.170595	0.0633105	0.0074	-0.00294302	0.0308184	0.87	-0.292836	0.54633	0.58	0.281122	0.621486	0.64	-1.19917	0.345545	0.00051	0.197801	0.268739	0.47
	rs17388803	15:48027204	SEMA6D	C/A	1.054	6.5e-10	-0.835686	0.403789	0.041	-0.00547752	0.0285083	0.85	0.0142665	0.0216676	0.5	0.383491	0.285431	0.18	-0.118515	0.0585199	0.044	0.0468324	0.0285037	0.087	1.02859	0.504826	0.048	-0.0516628	0.573565	0.93	0.490298	0.319311	0.12	0.345973	0.248252	0.17
	rs4585442	5:135508381	SMAD5, SMAD5-AS1, TRPC7	G/A	1.031	8.1e-10	-0.512271	0.264083	0.053	0.000883329	0.0186433	0.97	0.0236922	0.0141724	0.1	0.290809	0.186709	0.12	-0.0215572	0.0382783	0.57	-0.0142231	0.0186227	0.47	0.063687	0.330183	0.83	0.104316	0.375269	0.79	-0.223184	0.208814	0.28	-0.0120798	0.162377	0.93
	rs1607227	11:28808617	METT5D1, OR2BH1P	G/T	1.031	1.5e-09	0.162901	0.267116	0.57	-0.00684277	0.0188361	0.72	-0.0209387	0.0143537	0.15	0.198767	0.188819	0.3	0.0269602	0.0387079	0.5	-0.0486246	0.0188493	0.0077	0.332446	0.333845	0.32	0.70542	0.379511	0.063	-0.215011	0.211186	0.3	0.208588	0.164224	0.2
	rs2820313	1:201870221	LMOD1, IPO9, NAV1, SHISA4	G/A	1.031	2.3e-09	-0.646104	0.257826	0.011	0.00440212	0.0181931	0.81	0.044791	0.0138388	0.0011	0.290323	0.182402	0.11	-0.165024	0.037374	1.1e-05	0.0214887	0.0181807	0.21	1.24338	0.322474	0.0001	1.02729	0.36662	0.0053	0.672918	0.203886	0.0011	0.392392	0.158646	0.013
	rs17005118	4:82288564	PRKG2	A/G	1.03	2.5e-09	-0.179773	0.276619	0.53	-0.00131787	0.0195306	0.94	0.0152341	0.0148498	0.3	0.0874002	0.195556	0.66	-0.0857064	0.0400872	0.031	0.0289658	0.0195154	0.13	0.0707898	0.345851	0.87	0.260889	0.393043	0.51	0.175952	0.218749	0.41	-0.0848142	0.170108	0.62
	rs5757675	22:39838892	MGAT3, SYNGR1, TAB1	G/T	1.035	2.7e-09	0.0941652	0.28013	0.68	-0.0272727	0.0197302	0.17	-0.0115655	0.0150088	0.43	-0.518112	0.197807	0.0086	0.0217541	0.0405732	0.58	-0.00998482	0.0197719	0.62	-0.172246	0.34993	0.58	-0.129439	0.397686	0.74	-0.113672	0.221327	0.62	-0.201014	0.172121	0.23
	rs12567114	1:98527951	DPYD	G/A	1.037	4.1e-09	-0.582562	0.273803	0.03	-0.0295557	0.0193427	0.12	0.0184784	0.014723	0.2	-0.160154	0.193828	0.41	0.0336969	0.0397127	0.4	-0.0934557	0.0193181	1.3e-06	-0.146203	0.342719	0.65	0.240338	0.389433	0.55	-0.365416	0.216644	0.087	0.0657582	0.168573	0.71
	rs142180737	6:28344731	ZSCAN12, ZSCAN31, ZKSCAN3	C/T	1.167	4.4e-09	-0.628356	1.42381	0.68	0.0566063	0.100903	0.58	0.050603	0.076465	0.49	0.68454	1.00418	0.5	-0.413254	0.206154	0.046	0.0298171	0.100332	0.78	1.57897	1.77866	0.38	0.66819	2.02435	0.75	2.13955	1.12511	0.058	-0.360712	0.874608	0.71
	rs2186122	1:66470206	PDE4B	T/A	1.024	4.8e-09	-0.279386	0.247256	0.22	0.0125641	0.0174617	0.48	0.0274232	0.013285	0.04	-0.0180341	0.175027	0.91	-0.032762	0.035858	0.35	-0.0230972	0.0174427	0.18	-0.120823	0.309434	0.72	0.74517	0.351668	0.033	0.531739	0.19562	0.0065	0.197227	0.15221	0.19
	rs11763750	7:2080114	MAD1L1	G/A	1.036	5.1e-09	-0.284215	0.311713	0.37	0.0226578	0.021994	0.29	0.00285041	0.0167112	0.83	0.428347	0.220283	0.052	0.0294132	0.0451668	0.51	-0.0546041	0.0219831	0.011	-0.276889	0.389542	0.47	-1.59134	0.442918	0.00033	-0.272188	0.246314	0.27	-0.247754	0.191591	0.19
	rs12518468	5:7249696	POLS, LOC100130063	C/T	1.032	8.5e-09	-0.283111	0.26028	0.26	0.00837276	0.0183693	0.65	0.0348608	0.0139733	0.013	0.202957	0.183995	0.27	-0.050855	0.0377266	0.18	-0.0118472	0.0183541	0.52	0.227281	0.325521	0.46	-0.0329108	0.369884	0.93	0.229157	0.205759	0.26	-0.0109969	0.160036	0.93
	rs9367621	6:55040290	HCRTR2	T/A	1.024	1.6e-08	-0.136385	0.24668	0.57	-0.0159882	0.0174362	0.36	0.00566198	0.013256	0.68	-0.0877626	0.174365	0.61	-0.0147388	0.0357533	0.68	-0.0210497	0.0174006	0.24	-0.847044	0.308396	0.0055	-0.455787	0.35064	0.19	-0.0465752	0.195064	0.81	-0.551775	0.151684	0.00023
	rs3776864	5:102327868	PAM, PPIP5K2, GIN1, c5orf30	A/C	1.032	1.7e-08	-0.380971	0.25885	0.16	0.00995042	0.0182221	0.59	0.0155348	0.0138949	0.27	-0.224375	0.182936	0.23	-0.033639	0.0375143	0.38	-0.0153629	0.0182508	0.44	0.329653	0.323578	0.31	0.319606	0.367725	0.39	-0.264428	0.204615	0.19	0.169126	0.159136	0.3
	rs60882754	8:52886619	PCMTD1, PXDNL	A/T	1.057	1.8e-08	0.00111334	0.512423	0.99	0.0181949	0.0360972	0.6	0.0322799	0.0274904	0.24	0.265505	0.362275	0.46	-0.0391026	0.0742653	0.59	0.0723047	0.0361589	0.051	-0.153486	0.640698	0.8	0.192914	0.727866	0.8	0.74121	0.405028	0.064	0.0806304	0.315129	0.79
	rs59779556	16:56227965	GNAO1	T/G	1.025	2e-08	-0.0878844	0.245381	0.77	-0.0106068	0.0172937	0.54	0.00164965	0.0131675	0.92	0.164456	0.173448	0.34	-0.0179317	0.0355627	0.61	-0.0118531	0.0173118	0.53	-0.035921	0.306696	0.92	0.0999654	0.348632	0.76	0.0539407	0.193966	0.8	0.222721	0.15087	0.14
	rs2014830	3:50172397	AMT, APEH, RHOA, DAG1, GNAI2, GNAT1, GPX1, HYAL1, MST1, MST1R, SEMA3F, TCTA, UBA7 USP4, IFRD2, SEMA3B, HYAL3 HYAL2, BSN, CACNA2D2, IP6K1, RBM6, RBM5, TRAIP, NPRL2, SLC38A3, CYB561D2, TMEM115, RASSF1, TUSC2, NAT6, GMPPB, ZMYND10, RNF123, CAMKV, NICN1, MON1A, LSMEM2, AMIGO3 FAM212A, ACTBP13	C/T	1.03	2.7e-08	-0.304619	0.266552	0.25	0.0194045	0.0187897	0.3	0.0377925	0.0143105	0.0093	0.564955	0.18845	0.0027	-0.103882	0.0386333	0.0071	0.0500633	0.0187986	0.0073	0.357175	0.333257	0.3	0.228925	0.378824	0.54	0.478588	0.210755	0.023	0.0813036	0.163928	0.59
	rs205024	17:11227352	SHISA6	C/T	1.031	2.7e-08	-0.261966	0.251021	0.34	1.76888e-05	0.0176793	1	0.0117573	0.0134623	0.39	-0.210521	0.177358	0.23	-0.0997342	0.0363718	0.0063	-0.0121086	0.0177169	0.44	0.257899	0.313721	0.4	0.600384	0.3564	0.095	-0.065757	0.198357	0.75	0.103322	0.154319	0.51
	rs12661667	6:41792545	USP49	T/C	1.028	2.8e-08	0.181313	0.276385	0.55	0.0360135	0.0195056	0.067	-0.00241704	0.0148461	0.9	0.261494	0.19536	0.18	0.0235278	0.0400526	0.57	0.0262983	0.0194929	0.18	0.330214	0.345445	0.34	0.0685722	0.392851	0.86	-0.141901	0.218521	0.51	-0.1479	0.169923	0.37
	rs7939345	11:47980568	NDUFS3, PSMC3, PTPRJ, RAPSN, CELF1, NUP160, FNBP4, MTCH2, KBTBD4, AGBL2, C1QTNF4	T/G	1.036	4e-08	-0.139715	0.299531	0.69	-0.0213699	0.0211532	0.32	0.0160786	0.0160774	0.31	-0.194605	0.211774	0.36	-0.0711784	0.0434117	0.1	-0.0155406	0.0211398	0.5	-0.133257	0.374363	0.73	0.0854178	0.425588	0.84	-0.0310706	0.236852	0.9	-0.344297	0.18418	0.063
	rs9321171	6:129848635	LAMA2	C/T	1.032	4.2e-08	0.200344	0.245567	0.41	0.0187569	0.0173417	0.28	0.00562039	0.0131884	0.7	-0.142729	0.17363	0.42	0.0166484	0.0355942	0.64	-0.0366058	0.0173231	0.039	0.138607	0.30696	0.73	-0.016958	0.349038	0.96	0.156509	0.194191	0.42	0.220829	0.151008	0.16
	rs7524118	1:34736052	C1orf94, GJB5	C/T	1.03	4.9e-08	-0.350357	0.267712	0.21	-0.018112	0.0189072	0.33	0.000311638	0.0143842	0.99	-0.434036	0.189502	0.022	0.000754319	0.0388139	0.98	-0.0229197	0.0188805	0.23	-0.414892	0.334892	0.21	-0.955146	0.380686	0.012	-0.178278	0.211734	0.39	-0.094011	0.164758	0.56
Long Sleep	rs6737318	2:114083120	PAX8, LOC100130100	G/A	1.079	3.4e-13	2.68942	0.294662	6.4e-20	0.0853388	0.0207136	4.3e-05	-0.0761257	0.0158723	1.7e-06	-0.139316	0.208453	0.5	0.20981	0.0426945	9.4e-07	0.0550773	0.0207922	0.0082	0.627588	0.368406	0.086	0.578822	0.418883	0.16	0.941304	0.233053	5.7e-05	-0.157088	0.181228	0.41
	rs75458655	11:118115331	MPZL2, JAML, MPZL3	T/C	1.203	5.4e-12	1.93956	0.814986	0.016	0.121353	0.05747	0.034	0.0123846	0.0440042	0.78	-0.116669	0.576148	0.84	0.216313	0.118134	0.066	-0.116183	0.0575282	0.036	-0.838338	1.01813	0.41	0.0852492	1.15819	0.96	0.367345	0.644874	0.57	-0.123061	0.501201	0.78
	rs17688916	17:43778680	KIAA1267, LOC644246	T/A	1.074	1.1e-11	0.96933	0.308899	0.0021	0.0364224	0.0218326	0.094	-0.0454565	0.0165516	0.0061	0.422894	0.218185	0.051	-0.0285301	0.0447489	0.52	-0.0527163	0.0217985	0.017	0.665028	0.385888	0.074	0.555368	0.438478	0.21	0.690588	0.244079	0.0044	0.221094	0.189861	0.23
	rs17817288	16:53807764	FTO	A/G	1.04	8.9e-09	0.931956	0.243974	0.00014	0.0506694	0.0172168	0.0033	-0.0284983	0.0131104	0.031	-0.174265	0.172548	0.31	0.0768955	0.0353763	0.028	0.0402392	0.0172224	0.021	0.68763	0.305141	0.024	0.711516	0.346698	0.039	0.162062	0.192962	0.39	0.33157	0.150079	0.027
	rs549961083	5:58184093	RAB3C, PDE4D	T/C	1.705	9.6e-09	-2.25539	3.50616	0.53	-0.260835	0.245194	0.29	-0.0966323	0.18596	0.62	-3.45305	2.47008	0.16	0.490611	0.507486	0.34	0.0714481	0.246891	0.81	-0.537587	4.38752	0.92	0.340327	4.9878	0.94	-4.01168	2.76703	0.15	1.32616	2.15275	0.55
	rs3751046	11:122828342	C11orf63	G/A	1.072	2e-08	1.46357	0.347512	2.4e-05	0.0767602	0.0244867	0.0018	-0.0145884	0.0186807	0.45	0.0612216	0.245798	0.8	0.120389	0.050385	0.016	0.0161065	0.024538	0.5	0.262325	0.434604	0.58	0.697452	0.493882	0.16	0.146852	0.274893	0.61	-0.113198	0.213766	0.57
	rs7534398	1:7767464	CAMTA1	A/T	1.048	2.1e-08	-0.497491	0.306158	0.1	0.0144249	0.0216376	0.51	0.012361	0.0164494	0.46	0.0286	0.216573	0.89	-0.00168295	0.0443751	0.96	0.0357577	0.0215859	0.1	-0.44995	0.382936	0.25	-0.236234	0.435369	0.58	-0.104368	0.242071	0.65	0.240245	0.188364	0.2
	rs10899257	11:76415209	GUCY2E	A/G	1.07	4.6e-08	0.494545	0.348877	0.16	0.0326491	0.0246039	0.18	-0.0215471	0.0187653	0.27	-0.188351	0.246801	0.44	-0.0138962	0.0506012	0.78	0.0256137	0.0246411	0.24	-0.464174	0.436409	0.32	-0.320314	0.49568	0.52	0.217245	0.276077	0.43	-0.375668	0.214683	0.078
All activity-monitor phenotypes were adjusted for age at accelerometer wear, sex, season of wear, release (categorical; UK BiLeVe, UK Biobank Axiom interim, release UK Biobank Axiom full release) and number of valid recorded nights (or days for M10) when performing the association test in BOLT-LMM. Beta (SE) effect estimates indicate change in outcome per each additional effect allele.
Abbreviations: Chr=chromosome, E/A=effect/alternative alleles, EAF=effect allele frequency, position=base pair coordinate hg19, SNP=single nucleotide polymorphism.
