# Supplementary material for: Genome-wide association study identifies genetic loci for self-reported habitual sleep duration supported by accelerometer-derived estimates
Source: Nat Commun. 2019 Mar 7;10:1100. doi: 10.1038/s41467-019-08917-4 (PMC6405943; doi:10.1038/s41467-019-08917-4)
Supplement: Supplementary file 13 — Supplementary Data 10 [file 41467_2019_8917_MOESM13_ESM.xlsx]

## Sheet: Suppelementary Data 10
Supplementary Data 10. Annotation of genes under association signals for sleep duration.
Gene	Number of PubMed Citations	OMIM phenotypes for gene	PheGeni Best GWS Trait P-value for gene	PheGeni Best GWS Trait for gene (P<5x10-8)	Genes targets for Drugs (Broad Repurposing collection)	Genes targets for Drugs (DGIDB)	ExAC pLI	Gene brain enrichment in GTEX -log10P
ABT1	48		1.44913e-09	Lupus Erythematosus, Systemic				9.53822e-07
ADCK1	4		3e-08	Schizophrenia			1.31274e-08	0.456058
ADO	3043						0.727126	4.58333e-05
AGBL2	253						6.88179e-11	0.0490138
ALYREF	11463						0.812219	3.77081e-07
AMIGO3	5						5.73673e-06	3.15277e-07
AMT	2756	Glycine encephalopathy, 605899 (3), Autosomal recessive			coenzyme-i_Phase2;metafolin_Launched;tetrahydrofolic-acid_Launched		0.00216411	0.0285896
ANAPC11	41						0.521923	0.378312
APEH	36		2e-17	Colitis, Ulcerative		_inhibitor_APEH	0.806613	6.66653e-05
ARCN1	14	Short stature, rhizomelic, with microcephaly, micrognathia, and developmental delay, 617164 (3), Autosomal dominant					0.999697	2.74107e-07
ARHGDIA	637	Nephrotic syndrome, type 8, 615244 (3), Autosomal recessive					0.68322	4.18122e-05
ARHGEF15	11						0.00209082	0.00407747
ARRDC1	10						0.000156753	0.00381771
ASCC3	12		3e-08	Menarche			7.03167e-09	8.37774e-08
ASPSCR1	3119	Alveolar soft-part sarcoma, 606243 (3)					1.57412e-07	0.51413
ATP13A1	5		2e-08	Fenofibrate			0.996839	0.00138349
AURKB	1418				AMG900_Phase1;AT-9283_Phase2;barasertib_Phase2/Phase3;barasertib-HQPA_Phase2/Phase3;BI-847325_Phase1;CCT129202_Preclinical;CCT137690_Preclinical;CGP-57380_Preclinical;CYC116_Phase1;danusertib_Phase2;GSK1070916_Phase1;hesperadin_Preclinical;JNJ-7706621_Preclinical;KW-2449_Phase1;MK-5108_Phase1;orantinib_Phase3;PF-03814735_Phase1;PHA-680632_Preclinical;reversine_Preclinical;SNS-314_Phase1;TAK-901_P…	AMG-900_inhibitor_AURKB;AZD-1152-HQPA_inhibitor_AURKB;AT-9283_inhibitor_AURKB;CYC-116__AURKB;ORANTINIB_inhibitor_AURKB;TTP-607_inhibitor_AURKB;AMG-900_inhibitor_AURKB;__AURKB;BARASERTIB_inhibitor_AURKB;_inhibitor_AURKB;AT-9283__AURKB;TOZASERTIB_inhibitor_AURKB;DANUSERTIB_inhibitor_AURKB;AT-9283_inhibitor_AURKB;TOZASERTIB_inhibitor_AURKB;PF-03814735_inhibitor_AURKB;AMG-900_inhibitor_AURKB;KW-2449_…	0.0205848	0.0787918
AUTS2	77		2e-08	Serotonin Uptake Inhibitors			0.988453	0.490695
BANK1	41595		4e-10	Lupus Erythematosus, Systemic			6.39087e-08	0.336196
BBX	48		8.653e-10	Waist Circumference			0.901318	0.0865115
BCAP29	20		3e-08	Coronary Disease			0.172283	0.586464
BCR	38071	Leukemia, acute lymphocytic, somatic, 613065 (3); Leukemia, chronic myeloid, somatic, 608232 (3)			bafetinib_Phase2;bosutinib_Launched;GNF-2_Preclinical;GZD824_Preclinical;metatinib_Phase1;ponatinib_Launched;rebastinib_Phase1	NILOTINIB__BCR;IMATINIB__BCR;PONATINIB__BCR;BLINATUMOMAB__BCR;BOSUTINIB__BCR;IMATINIB_inhibitor_BCR;__BCR;DASATINIB_inhibitor_BCR;PONATINIB HYDROCHLORIDE_inhibitor_BCR;PONATINIB_inhibitor_BCR;HERBIMYCIN__BCR;BUSULFAN__BCR;SARACATINIB_inhibitor_BCR;DASATINIB__BCR	0.999981	2.43027e-05
BORCS6	1
BRD8	1865						0.0200786	0.369206
BSN	2041		2e-08	Otitis			1	2.02406e-09
BTRC	572		4.34726e-16	Respiratory Function Tests			0.710073	3.03804e-10
BUD13	36		3e-128	Triglycerides			0.00128791	1.97474e-05
C1orf94	0		1.89497e-08	Body Height			0.0157773	2.94202e-18
C1QTNF4	8						0.66393	1.44989e-12
C2orf69	0						0.402424	2.53857e-11
C5orf30	8		1e-08	Liver Cirrhosis, Biliary			0.760008	3.66256e-11
C10orf76	1		1e-11	Education			0.0215938	2.50764e-05
CA10	408		4e-08	Adipose Tissue	zonisamide_Launched		0.991958	7.66628e-06
CACNA2D2	74				amiodarone_Launched;bepridil_Launched;felodipine_Launched;gabapentin_Launched;gabapentin-enacarbil_Launched;isradipine_Launched;nitrendipine_Launched;pregabalin_Launched;spironolactone_Launched	IMAGABALIN_modulator_CACNA2D2;GABAPENTIN_modulator_CACNA2D2;BUDIODARONE__CACNA2D2;_blocker_CACNA2D2;BEPRIDIL HYDROCHLORIDE_blocker_CACNA2D2;ATAGABALIN_modulator_CACNA2D2;PREGABALIN_modulator_CACNA2D2;MIROGABALIN BESYLATE_modulator_CACNA2D2;GABAPENTIN ENACARBIL__CACNA2D2;GABAPENTIN__CACNA2D2;SAFINAMIDE__CACNA2D2;GABAPENTIN__CACNA2D2;GABAPENTIN ENACARBIL_modulator_CACNA2D2	0.999746	0.00216021
CAMKV	6		6e-10	Reproductive Behavior			0.994988	7.68395e-09
CAMTA1	84	Cerebellar ataxia, nonprogressive, with mental retardation, 614756 (3), Autosomal dominant	4e-08	Survival			1	1.66258e-11
CBY1	297						0.0234223	0.000939607
CCSER1	5		3e-08	DNA Methylation			0.477296	0.59344
CD200R1	535						3.78814e-07	0.0465854
CDC23	90		1e-13	Heart Rate			0.998574	0.00373287
CDC25C	1139		2e-08	Schizophrenia	NSC-663284_Preclinical	CISPLATIN (CHEMBL2068237)__CDC25C;QUERCETIN__CDC25C;FLUOROURACIL__CDC25C	9.37431e-08	0.169056
CELF1	283		1e-08	Alzheimer Disease			0.997646	0.637785
CHCHD3	36						0.127072	5.97142e-05
CHURC1	7						2.19983e-05	0.0982295
CILP2	29		4e-11	Triglycerides			0.000652325	0.945508
CNKSR2	63						0.999858	6.15699e-09
COG5	34	Congenital disorder of glycosylation, type IIi, 613612 (3)					3.02456e-12	4.75719e-06
CPNE8	11		1.11934e-15	Lipoprotein(a)			0.522789	0.0119512
CTC1	81	Cerebroretinal microangiopathy with calcifications and cysts, 612199 (3), Autosomal recessive	2e-08	Telomere			4.82445e-07	0.0143428
CUEDC2	22						0.225734	0.0755201
CUL7	87	3-M syndrome 1, 273750 (3), Autosomal recessive					3.25419e-09	0.0297298
CUL9	10814						0.984478	0.86789
CUTA	60						7.30505e-06	0.984475
CYB561D2	14						0.0116423	0.000680623
DAB1	401	Spinocerebellar ataxia 37, 615945 (3), Autosomal dominant;Ciliary dyskinesia, primary, 2, 606763 (3), Autosomal recessive	2.22045e-16	Platelet Function Tests			0.967019	2.78224e-05
DAG1	5164	Muscular dystrophy-dystroglycanopathy (congenital with brain and eye anomalies), type A, 9, 616538 (3), Autosomal recessive; Muscular dystrophy-dystroglycanopathy (limb-girdle), type C, 9, 613818 (3), Autosomal recessive	8e-11	Thyroid Diseases			0.917981	6.51513e-06
DARS	131	Hypomyelination with brainstem and spinal cord involvement and leg spasticity, 615281 (3), Autosomal recessive			L-Aspartic-Acid_Launched		0.00152277	0.0611117
DCXR	2312	[Pentosuria], 260800 (3), Autosomal recessive					0.000156503	0.766996
DDX17	459							0.000631507
DMAP1	184						0.238842	0.649287
DMC1	484						0.113275	0.647739
DNAJC1	23		1e-08	Subcutaneous Fat			5.43076e-09	1.02958e-10
DNPH1	464						0.00413018	0.454252
DPH7	11						0.115377	0.0311727
DPYD	3093	Dihydropyrimidine dehydrogenase deficiency, 274270 (3), Autosomal recessive; 5-fluorouracil toxicity, 274270 (3), Autosomal recessive	2e-09	Menarche	eniluracil_Phase3;flavin-adenine-dinucleotide_Preclinical;gimeracil_Launched;NADPH_Preclinical;riboflavin-5-phosphate-sodium_Launched;uracil_Launched;5-fluorouracil_Launched	TEGAFUR__DPYD;__DPYD;FLUOROURACIL__DPYD;TEGAFUR__DPYD;LEUCOVORIN__DPYD;FLUOROURACIL__DPYD;FLUOROURACIL__DPYD;CAPECITABINE__DPYD;__DPYD;TEGAFUR__DPYD;CAPECITABINE__DPYD;FLUOROURACIL__DPYD;CAPECITABINE__DPYD;ENILURACIL__DPYD;__DPYD;CAPECITABINE__DPYD;BROMOACETIC ACID__DPYD;FLUOROURACIL__DPYD;OXALIPLATIN__DPYD;__DPYD	5.27839e-06	4.49057e-08
DRD2	1949				acepromazine_Launched;acetophenazine_Launched;adoprazine_Phase2;afalanine_Phase3;AJ76-(+)_Preclinical;alizapride_Launched;amantadine_Launched;amisulpride_Launched;amoxapine_Launched;aniracetam_Launched;aripiprazole_Launched;asenapine_Launched;azaperone_Launched;benperidol_Launched;blonanserin_Launched;BP-897_Phase2;brexpiprazole_Launched;bromocriptine_Launched;bromopride_Launched;bromperidol_Laun…	ASENAPINE (CHEMBL3187365)__DRD2;CHEMBL285755_agonist_DRD2;SERTINDOLE__DRD2;REMOXIPRIDE__DRD2;OLANZAPINE_antagonist_DRD2;CLOZAPINE__DRD2;ILOPERIDONE_antagonist_DRD2;ASENAPINE MALEATE_antagonist_DRD2;ROPINIROLE__DRD2;CARPHENAZINE__DRD2;ITI-007 (CHEMBL3545044)__DRD2;ILOPERIDONE_antagonist_DRD2;OLANZAPINE__DRD2;SERTINDOLE__DRD2;CHEMBL504548_antagonist_DRD2;ZUCLOPENTHIXOL_antagonist_DRD2;METOCLOPRAMID…	0.659832	0.0351874
DUS1L	2						7.5002e-07	1.96619e-06
DUS4L	21						9.56064e-05	0.0524819
EFCAB13	1		4e-10	Cholesterol, LDL			1.05327e-16	0.000168522
EGR1	3805						0.630223	0.0450765
EGR2	739	Charcot-Marie-Tooth disease, type 1D, 607678 (3), Autosomal dominant; Dejerine-Sottas disease, 145900 (3), Autosomal recessive, Autosomal dominant; Neuropathy, congenital hypomyelinating, 1, 605253 (3), Autosomal recessive, Autosomal dominant	4e-17	Sarcoma, Ewing		TRETINOIN__EGR2	0.577021	0.19694
EHMT1	138	Kleefstra syndrome, 610253 (3), Autosomal dominant			A-366_Preclinical;BIX-01294_Preclinical;UNC0224_Preclinical;UNC0638_Preclinical;UNC0642_Preclinical;UNC0737_Preclinical	CHEMBL2441082_inhibitor_EHMT1;CHEMBL1231795_inhibitor_EHMT1;_inhibitor_EHMT1;CHEMBL569864_inhibitor_EHMT1	1	7.50039e-06
ELOVL3	36		5e-14	Education			0.00809602	0.470934
ERC2	25395		3e-08	Circadian Rhythm			0.990347	3.69622e-12
ERI3	28						0.346909	9.91481e-10
ETF1	1404		6e-09	Schizophrenia			0.998136	2.54822e-08
FADS1	377		7e-31	gamma-Linolenic Acid	alpha-linolenic-acid_Phase3;icosapent_Launched		0.27496	8.19701e-05
FADS2	469		7.58e-60	docosapentaenoic acid	alpha-linolenic-acid_Phase3		0.98361	0.0221595
FADS3	41		2.722e-39	docosapentaenoic acid			0.148538	0.0828922
FAM53C	0		2e-08	Schizophrenia			0.564569	0.934631
FAM83B	7						1.75238e-07	0.122304
FAM212A	4						0.000474459	0.186624
FBXL15	3						0.00180886	0.0111714
FBXW4	35						0.000420147	0.043699
FEN1	1199		1.38e-139	docosapentaenoic acid		METHOXSALEN__FEN1	2.44262e-05	0.00805288
FGF8	1465	Hypogonadotropic hypogonadism 6 with or without anosmia, 612702 (3), Autosomal dominant					0.912029	7.0884e-09
FGFR4	655	{Cancer progression/metastasis} (3)	3e-08	Waist-Hip Ratio	AZD4547_Phase2/Phase3;BLU9931_Preclinical;erdafitinib_Phase2;LY2874455_Phase1;nintedanib_Launched;NVP-BGJ398_Phase2;PD-173074_Preclinical;ponatinib_Launched	INFIGRATINIB_inhibitor_FGFR4;DOVITINIB__FGFR4;AZD-4547_inhibitor_FGFR4;__FGFR4;__FGFR4;ENMD-2076__FGFR4;PALIFERMIN__FGFR4;PALIFERMIN__FGFR4;BRIVANIB_inhibitor_FGFR4;ARQ-087_inhibitor_FGFR4;__FGFR4;LY-2874455_inhibitor_FGFR4;PD-173074__FGFR4;INFIGRATINIB_inhibitor_FGFR4;INFIGRATINIB_inhibitor_FGFR4;__FGFR4;LY-2874455_inhibitor_FGFR4;FGF401_inhibitor_FGFR4;JNJ-42756493_inhibitor_FGFR4;__FGFR4;XL-99…	7.423e-05	0.075688
FNBP4	12						0.99998	3.68609e-05
FNTB	19		1e-10	Erythrocyte Indices	L-778123_Phase1;tipifarnib_Phase3	TIPIFARNIB_inhibitor_FNTB;_inhibitor_FNTB;TIPIFARNIB_inhibitor_FNTB;TIPIFARNIB__FNTB;BMS-214662_inhibitor_FNTB;__FNTB;CHEMBL54044_inhibitor_FNTB;CHEMBL103134_inhibitor_FNTB;LONAFARNIB_inhibitor_FNTB	0.386408	0.08358
FOXP1	480	Mental retardation with language impairment and with or without autistic features, 613670 (3), Autosomal dominant	3e-09	Inflammatory Bowel Diseases			0.999364	0.00127364
FOXP2	474	Speech-language disorder-1, 602081 (3), Autosomal dominant	2e-10	Reproductive Behavior			0.988442	0.0211572
FTO	2108	Growth retardation, developmental delay, facial dysmorphism, 612938 (3), Autosomal recessive; {Obesity, susceptibility to, BMIQ14}, 612460 (3), Autosomal recessive	3e-08	Waist-Hip Ratio			0.00643525	0.09123
GALNT3	606	Tumoral calcinosis, hyperphosphatemic, familial, 211900 (3), Autosomal recessive					5.77283e-05	0.00779615
GATAD2A	21		9e-14	Body Height			0.998202	3.87332e-05
GBF1	150		3e-08	Electrocardiography	golgicide-a_Preclinical		5.9353e-06	0.000234299
GFRA3	74						0.0198573	0.279973
GIN1	61						0.0230885	0.500254
GJB5	48				carbenoxolone_Launched;flufenamic-acid_Preclinical;1-octanol_Phase2	cA2_inhibitor_GJB5;CARBENOXOLONE_inhibitor_GJB5;OCTANOL_inhibitor_GJB5;FLUFENAMIC ACID_inhibitor_GJB5	5.99378e-05	0.239224
GMIP	17		2e-08	Fenofibrate			0.000752264	0.15823
GMPPB	22	Muscular dystrophy-dystroglycanopathy (congenital with brain and eye anomalies), type A, 14, 615350 (3), Autosomal recessive; Muscular dystrophy-dystroglycanopathy (congenital with mental retardation), type B, 14, 615351 (3), Autosomal recessive; Muscular dystrophy-dystroglycanopathy (limb-girdle), type C, 14, 615352 (3), Autosomal recessive					0.000328955	4.64894e-07
GNAI2	3856	Pituitary ACTH-secreting adenoma (3); Ventricular tachycardia, idiopathic, 192605 (3), Autosomal dominant					0.823781	0.0246342
GNAO1	248	Epileptic encephalopathy, early infantile, 17, 615473 (3), Autosomal dominant; Neurodevelopmental disorder with involuntary movements, 617493 (3), Autosomal dominant					0.978184	3.30594e-25
GNAT1	135	Night blindness, congenital stationary, autosomal dominant 3, 610444 (3), Autosomal dominant; ?Night blindness, congenital stationary, type 1G, 616389 (3), Autosomal recessive					1.04815e-05	0.000125324
GNAZ	70						0.868366	4.38491e-14
GPD2	106	{Diabetes, type 2, susceptibility to}, 125853 (3), Autosomal dominant	1.29621e-11	von Willebrand Factor		METFORMIN HYDROCHLORIDE_inhibitor_GPD2;HYDROGEN PEROXIDE__GPD2	0.0346158	0.000440733
GPR22	15						0.339432	9.378e-07
GPR26	16						0.584403	8.35556e-06
GPR139	27				JNJ-63533054_Preclinical	TRYPTOPHAN_agonist_GPR139;_antagonist_GPR139;L-PHENYLALANINE_agonist_GPR139;_agonist_GPR139;_antagonist_GPR139;_agonist_GPR139;_agonist_GPR139	0.127372	0.00105248
GPS1	129						0.975666	0.962822
GPX1	1505	Hemolytic anemia due to glutathione peroxidase deficiency, 614164 (1), Autosomal recessive			glutathione_Phase3	__GPX1	0.00640124	0.000709845
GPX2	290				glutathione_Phase3		0.00198571	0.104141
GRM5	2652		5e-09	Suntan	acamprosate_Launched;ACDPP_Preclinical;ADX-47273_Preclinical;basimglurant_Phase2;CHPG_Preclinical;CTEP_Preclinical;DFB_Preclinical;dihydroxyphenylglycine_Preclinical;dipraglurant_Phase2;DMeOB_Preclinical;fenobam_Phase2;L-Cysteinesulfinic-acid_Preclinical;L-Quisqualic-acid_Preclinical;mavoglurant_Phase2;MPEP_Preclinical;rufinamide_Launched;SIB-1757_Preclinical;SIB-1893_Preclinical;VU0357121_Precli…	LY545694_antagonist_GRM5;DIPRAGLURANT_modulator_GRM5;Raseglurant_modulator_GRM5;ALCOHOL__GRM5;AZD2516__GRM5;_antagonist_GRM5;Raseglurant__GRM5;GANCICLOVIR__GRM5;STX107__GRM5;AZD2066_modulator_GRM5;DIPRAGLURANT_modulator_GRM5;AZD2516_antagonist_GRM5;_antagonist_GRM5;RG7342_modulator_GRM5;Raseglurant_modulator_GRM5;ACAMPROSATE__GRM5;AZD2066_antagonist_GRM5;FENOBAM_modulator_GRM5;_antagonist_GRM5;MA…	0.97107	4.57881e-13
GTPBP1	245						0.993196	0.00359677
HAPLN4	19		1e-16	Metabolism	hyaluronic-acid_Launched		0.0249236	8.85557e-05
HBP1	426						0.670899	4.64289e-10
HCRTR2	249		4e-10	Sleep Initiation and Maintenance Disorders	ACT-462206_Phase1;almorexant_Phase3;lemborexant_Phase3;MK-3697_Phase2;MK-6096_Phase2;SB-334867_Preclinical;SB-408124_Preclinical;suvorexant_Launched	ALMOREXANT__HCRTR2;SUVOREXANT_antagonist_HCRTR2;SB-649868_antagonist_HCRTR2;SUVOREXANT__HCRTR2;LEMBOREXANT_antagonist_HCRTR2	0.184472	2.60187e-07
HID1	488						0.310939	0.00409109
HIST1H2AG	1167							0.021449
HIST1H2BJ	128							0.0639588
HIST1H2BK	2							2.05945e-05
HPS6	35	Hermansky-Pudlak syndrome 6, 614075 (3), Autosomal recessive					0.193109	7.49869e-07
HSD17B12	8740		3e-08	Body Mass Index			0.00372558	0.91573
HSPA9	951	Anemia, sideroblastic, 4, 182170 (3), Autosomal dominant; Even-plus syndrome, 616854 (3), Autosomal recessive				CHEMBL33859__HSPA9	0.956779	0.308
HYAL1	252	?Mucopolysaccharidosis type IX, 601492 (3), Autosomal recessive					0.0227457	0.0423376
HYAL2	175					EPINEPHRINE__HYAL2;__HYAL2;DEXAMETHASONE__HYAL2	0.0718473	0.0164138
HYAL3	34						6.23222e-05	3.89593e-06
IDNK	5						0.814061	4.00003e-10
IFRD2	50						2.0866e-05	1.66423e-10
IFT46	64						0.93009	0.0441446
IL20RB	71		1e-09	Menarche			0.000238766	0.219913
IP6K1	37		3e-13	Heart Rate			0.184272	0.000261046
IPO9	9					ENMD-981693__IPO9	0.999973	0.835023
ITGB3	4935	Bleeding disorder, platelet-type, 16, autosomal dominant, 187800 (3), Autosomal dominant; Glanzmann thrombasthenia, 273800 (3), Autosomal recessive; {Myocardial infarction, susceptibility to}, 608446 (3); Purpura, posttransfusion (3); Thrombocytopenia, neonatal alloimmune (3)			ATN-161_Phase2;cilengitide_Phase3;DU-728_Phase1;eptifibatide_Launched;GR-144053_Preclinical;tirofiban_Launched	EPTIFIBATIDE__ITGB3;ETARACIZUMAB_antagonist_ITGB3;GANTOFIBAN__ITGB3;__ITGB3;TIROFIBAN__ITGB3;EPTIFIBATIDE__ITGB3;CILENGITIDE__ITGB3;INTETUMUMAB_antagonist_ITGB3;TIROFIBAN__ITGB3;CILENGITIDE_antagonist_ITGB3;ABCIXIMAB_inhibitor_ITGB3;INTETUMUMAB__ITGB3;DI17E6_inhibitor_ITGB3;ABCIXIMAB__ITGB3;TADOCIZUMAB_antagonist_ITGB3;EPTIFIBATIDE_inhibitor_ITGB3;TIROFIBAN HYDROCHLORIDE_inhibitor_ITGB3;BELAPERID…	0.281	0.00312581
JAML	82
JOSD1	4						0.275216	0.119452
KANSL1	63	Koolen-De Vries syndrome, 610443 (3), Autosomal dominant	7e-13	Vital Capacity			0.99923	0.0050769
KBTBD4	2						0.0127459	0.223074
KCNIP2	238						0.0130968	0.000189209
KCTD10	18		1e-10	Cholesterol, HDL			0.136025	0.000458784
KDELR3	2						1.56931e-06	2.4122e-05
KDM3B	17		4e-08	Prostatic Neoplasms			1	0.00012703
KIF20A	74						3.32682e-08	0.0664937
KIFC1	117						0.00861899	0.0212689
KLC4	2						0.13222	0.989661
KLHDC3	5478						0.990717	1.35145e-09
KLRG1	1308						0.0478509	0.558802
KMT2A	2480	Leukemia, myeloid/lymphoid or mixed-lineage, 159555 (2), Autosomal dominant; Wiedemann-Steiner syndrome, 605130 (3), Autosomal dominant				DAUNORUBICIN__KMT2A;CHEMBL3087499__KMT2A;MOCETINOSTAT__KMT2A;ROMIDEPSIN__KMT2A;__KMT2A;CYTARABINE__KMT2A;DINACICLIB__KMT2A;__KMT2A;ROMIDEPSIN__KMT2A;PANOBINOSTAT__KMT2A;DOXORUBICIN__KMT2A;BELINOSTAT__KMT2A;CHEMBL2017291__KMT2A;DACINOSTAT__KMT2A;__KMT2A;__KMT2A;CHEMBL3087498__KMT2A;__KMT2A;__KMT2A;CHEMBL2169919__KMT2A;__KMT2A	1	0.844741
KPNB1	130		2e-08	Optic Disk			0.999983	4.22577e-05
KRBA2	3						1.80233e-05	0.0208185
KSR2	40		6e-09	Lung Volume Measurements			0.999865	0.00149096
LAMA2	200	Muscular dystrophy, congenital merosin-deficient, 607855 (3), Autosomal recessive; Muscular dystrophy, congenital, due to partial LAMA2 deficiency, 607855 (3), Autosomal recessive	1e-21	Refractive Errors		OCRIPLASMIN__LAMA2	4.31512e-19	4.48771e-05
LCORL	50		4e-08	Waist Circumference			0.952548	0.382908
LCT	1646	Lactase deficiency, congenital, 223000 (3), Autosomal recessive			ascorbic-acid_Launched;gluconolactone_Launched;2-fluoro-2-deoxy-D-galactose_Phase1	MIFEPRISTONE__LCT	0.0730833	0.602986
LDB1	407		4e-08	Education			0.826238	0.000126956
LDB2	252		5.47543e-09	Hemoglobins			0.992793	0.338514
LMAN2	48						0.170124	1.3737e-10
LMOD1	67405		3e-08	Breast			0.748281	0.012831
LPAR1	587		5e-12	Corneal Topography	BMS-986020_Phase2;KI-16425_Preclinical	_antagonist_LPAR1;CYCLOPENTOLATE_antagonist_LPAR1;_antagonist_LPAR1;_antagonist_LPAR1;_antagonist_LPAR1;_antagonist_LPAR1;_antagonist_LPAR1;_antagonist_LPAR1;_antagonist_LPAR1;_agonist_LPAR1;_agonist_LPAR1;_antagonist_LPAR1;_antagonist_LPAR1;_antagonist_LPAR1;__LPAR1;CYPROHEPTADINE_agonist_LPAR1;_antagonist_LPAR1;_agonist_LPAR1;PROSCILLARIDIN_agonist_LPAR1	0.00110252	8.24919e-06
LPAR2	269				LPA2-antagonist-1_Preclinical	FARNESYL DIPHOSPHATE_agonist_LPAR2;CYCLOPHOSPHAMIDE_antagonist_LPAR2;CAFFEINE__LPAR2;CYCLOPENTOLATE_antagonist_LPAR2;_agonist_LPAR2;MORPHINE__LPAR2;OCTREOTIDE__LPAR2;PROSCILLARIDIN_agonist_LPAR2;_agonist_LPAR2;_agonist_LPAR2;_agonist_LPAR2	0.290395	0.121934
LSMEM2	0						2.03851e-05	0.77522
M6PR	1984				adaprev_Phase3	ALGLUCOSIDASE ALFA_binder_M6PR;GALSULFASE_binder_M6PR	0.902131	2.59789e-09
MAD1L1	537	Lymphoma, somatic (3); Prostate cancer, somatic, 176807 (3)	6e-09	Testicular Neoplasms			1.80115e-08	0.64913
MAFG	113						0.613642	0.575675
MAIP1	1
MAP2	2570				docetaxel_Launched;estramustine_Launched;estramustine-phosphate_Launched;paclitaxel_Launched	MELATONIN__MAP2;COLCHICINE__MAP2	0.999991	1.06245e-15
MAP3K19	298		1e-09	Keratoconus		_inhibitor_MAP3K19	9.82705e-10	0.0287625
MAU2	148		3e-18	Triglycerides			0.999374	0.0373036
MAX	127462	{Pheochromocytoma, susceptibility to}, 171300 (3), Autosomal dominant	1e-10	Erythrocyte Indices			0.93958	0.0703097
MBOAT2	5						0.877633	0.000251526
MCM6	240	Lactase persistence/nonpersistence, 223100 (3), Autosomal dominant	2e-08	Hip			0.996182	0.00247944
MEA1	16						0.0363006	0.0795397
METAP2	3637				AGM-1470_Phase2;fumagillin_Launched;methionine_Launched;nitroxoline_Launched;oxyquinoline_Launched	__METAP2;__METAP2;__METAP2;_inhibitor_METAP2;_inhibitor_METAP2;TOSEDOSTAT_inhibitor_METAP2	0.965662	0.00020947
METTL15	0						0.00420979	0.078808
MGAT3	201		4e-16	Immunoglobulins			0.776104	7.27778e-14
MGEA5	930		6e-09	Education	thiamet-g_Preclinical	STREPTOZOTOCIN__MGEA5	0.844315	0.875041
MLLT10	244		1e-09	Ovarian Neoplasms			0.999951	3.04943e-05
MMAB	342	Methylmalonic aciduria, vitamin B12-responsive, due to defect in synthesis of adenosylcobalamin, cblB complementation type, 251110 (3), Autosomal recessive	2e-13	Cholesterol, HDL			0.0166545	0.474241
MOGAT3	103						1.43033e-09	0.350761
MON1A	10						0.00425746	1.10015e-06
MPZL2	7400						6.86026e-12	0.0308956
MPZL3	7						3.98216e-09	0.0368591
MRPL2	2						0.00103164	0.00184457
MRPL41	124						0.204908	3.10197e-06
MSL2	162						0.856715	0.000104504
MST1	5520	T-cell immunodeficiency, recurrent infections, autoimmunity, and cardiac malformations, 614868 (3)	1e-33	Inflammatory Bowel Diseases		TRETINOIN__MST1	5.02363e-11	0.38613
MST1R	62	{Nasopharyngeal carcinoma, susceptibility to, 3}, 617075 (3), Autosomal dominant			BMS-777607_Phase1/Phase2;MK-2461_Phase1/Phase2	MGCD-265_inhibitor_MST1R;MGCD-265_inhibitor_MST1R;MGCD-265__MST1R;BMS-777607_inhibitor_MST1R;MK-2461_inhibitor_MST1R;MK-8033_inhibitor_MST1R;__MST1R;FORETINIB_inhibitor_MST1R	1.48031e-17	0.0360547
MTCH2	80		5e-09	Body Mass Index			0.10461	0.424582
MVK	21803	Hyper-IgD syndrome, 260920 (3), Autosomal recessive; Mevalonic aciduria, 610377 (3), Autosomal recessive; Porokeratosis 3, multiple types, 175900 (3), Autosomal dominant				FARNESYL DIPHOSPHATE_inhibitor_MVK;FARNESOL_inhibitor_MVK;GERANYL DIPHOSPHATE_inhibitor_MVK;_inhibitor_MVK;DIMETHYLALLYL DIPHOSPHATE_inhibitor_MVK;_inhibitor_MVK;FELODIPINE_inhibitor_MVK;FELBAMATE_inhibitor_MVK	0.131478	0.529375
MXD3	158						0.00121382	3.75206e-05
MYCBP2	7555						1	0.538824
MYO1H	9						6.92661e-14	0.00956012
MYRF	1589		4e-164	gamma-Linolenic Acid			0.999595	0.00140056
NAT6	31						0.375625	0.736366
NAV1	4334		2e-08	Waist Circumference			1	0.89263
NCAN	182		2e-08	Cholesterol, LDL	hyaluronic-acid_Launched		0.631836	7.00701e-15
NCOA3	1204					TAMOXIFEN__NCOA3	0.999924	1.10006e-09
NDUFA13	137	{Thyroid carcinoma, Hurthle cell}, 607464 (3)			coenzyme-i_Phase2	NV-128_inhibitor_NDUFA13;METFORMIN HYDROCHLORIDE_inhibitor_NDUFA13;ME-344_inhibitor_NDUFA13	0.000738098	0.0191663
NDUFS3	2116	Leigh syndrome due to mitochondrial complex I deficiency, 256000 (3), Autosomal recessive, Mitochondrial; Mitochondrial complex I deficiency, 252010 (3), Autosomal recessive, X-linked dominant, Mitochondrial			coenzyme-i_Phase2	NV-128_inhibitor_NDUFS3;ME-344_inhibitor_NDUFS3;METFORMIN HYDROCHLORIDE_inhibitor_NDUFS3	0.162287	5.61596e-05
NFKB2	2252	Immunodeficiency, common variable, 10, 615577 (3), Autosomal dominant			aspirin_Launched;glucosamine_Launched;tyloxapol_Launched	OMTRIPTOLIDE SODIUM__NFKB2;_inhibitor_NFKB2;OMTRIPTOLIDE SODIUM_inhibitor_NFKB2;__NFKB2;TEGLARINAD CHLORIDE_inhibitor_NFKB2;_inhibitor_NFKB2;SULFASALAZINE_activator_NFKB2;__NFKB2	0.999832	1.41862e-09
NICN1	3						0.221874	0.118675
NME5	21						0.529919	1.11412e-11
NOLC1	1855						0.456213	0.899342
NOVA1	54		2.59505e-08	Platelet Function Tests			0.970052	4.31538e-07
NPEPPS	29834				tosedostat_Phase2	ANTAQ_inhibitor_NPEPPS;TOSEDOSTAT_inhibitor_NPEPPS;TOSEDOSTAT_inhibitor_NPEPPS	0.999956	0.0448062
NPM3	24						0.839999	1.42207e-05
NPRL2	183	Epilepsy, familial focal, with variable foci 2, 617116 (3), Autosomal dominant					0.245432	0.374128
NR4A2	947						0.987499	0.131497
NSD1	262	Beckwith-Wiedemann syndrome, 130650 (3), Autosomal dominant; Leukemia, acute myeloid, 601626 (1), Autosomal dominant; Sotos syndrome 1, 117550 (3), Autosomal dominant	5e-11	Body Height			1	0.0716043
NUP160	45						0.714946	7.80032e-07
OLFM2	25		2e-13	Menarche			0.954293	2.99322e-13
OR4B1	1						0.00982491
OR4S1	0						0.0318684
OR4X1	1						0.000137385
OR4X2	1						9.58608e-09
P4HB	13598	Cole-Carpenter syndrome 1, 112240 (3), Autosomal dominant			ribostamycin-sulfate_Launched	LOMITAPIDE MESYLATE_inhibitor_P4HB	0.953251	5.57558e-05
PABPC1L	37						0.988651	0.00118346
PAM	24275				ascorbic-acid_Launched		0.0473497	0.0911474
PAPD7	2390		1e-08	Sphingolipids			0.997261	0.016105
PAX8	1115	Hypothyroidism, congenital, due to thyroid dysgenesis or hypoplasia, 218700 (3), Autosomal dominant	3e-10	Blood Urea Nitrogen			0.855076	0.468203
PBX4	44						0.00500235	0.417841
PCCB	112	Propionicacidemia, 606054 (3), Autosomal recessive	7e-21	Fibrinogen	biotin_Launched;val_Phase2		0.00205888	0.798799
PCMTD1	16		4e-09	Venous Thromboembolism			1.37519e-06	5.35064e-08
PCYT2	1850						0.524142	0.00302736
PDE4B	362		2.22045e-16	Platelet Function Tests	adenosine-phosphate_Launched;aminophylline_Launched;amlexanox_Launched;amrinone_Launched;apremilast_Launched;atizoram_Phase2;caffeine_Launched;cilomilast_Phase3;crisaborole_Phase3;dipyridamole_Launched;doxofylline_Launched;dyphylline_Launched;enprofylline_Phase3;ibudilast_Launched;iloprost_Launched;ketotifen_Launched;oxtriphylline_Launched;papaverine_Launched;pentoxifylline_Launched;piclamilast_P…	__PDE4B;DYPHYLLINE__PDE4B;CRISABOROLE_inhibitor_PDE4B;APREMILAST__PDE4B;__PDE4B;THEOPHYLLINE__PDE4B;CRISABOROLE__PDE4B;__PDE4B;FLAVOXATE HYDROCHLORIDE_inhibitor_PDE4B;DYPHYLLINE_inhibitor_PDE4B;THEOPHYLLINE SODIUM GLYCINATE_inhibitor_PDE4B;THEOPHYLLINE_inhibitor_PDE4B;CAFFEINE__PDE4B;PAPAVERINE__PDE4B;ROFLUMILAST_inhibitor_PDE4B;PROPOXYPHENE_inhibitor_PDE4B;CHEMBL1232082_inhibitor_PDE4B;__PDE4B;A…	0.9692	1.49652e-11
PDE4D	524	Acrodysostosis 2, with or without hormone resistance, 614613 (3), Autosomal dominant; {Stroke, susceptibility to, 1}, 606799 (3)	2e-08	Vaccine Potency	adenosine-phosphate_Launched;aminophylline_Launched;amlexanox_Launched;apremilast_Launched;atizoram_Phase2;caffeine_Launched;cilomilast_Phase3;dipyridamole_Launched;doxofylline_Launched;dyphylline_Launched;ibudilast_Launched;iloprost_Launched;ketotifen_Launched;pentoxifylline_Launched;piclamilast_Phase2;Ro-20-1724_Preclinical;roflumilast_Launched;rolipram-R(-)_Preclinical;zaprinast_Phase2;zardave…	DIPYRIDAMOLE_inhibitor_PDE4D;OXTRIPHYLLINE_inhibitor_PDE4D;SODIUM PHENYLBUTYRATE_inhibitor_PDE4D;AMINOPHYLLINE_inhibitor_PDE4D;CRISABOROLE_inhibitor_PDE4D;ROFLUMILAST_inhibitor_PDE4D;ROLIPRAM_inhibitor_PDE4D;APREMILAST_inhibitor_PDE4D;DYPHYLLINE__PDE4D;THEOPHYLLINE SODIUM GLYCINATE_inhibitor_PDE4D;PROPOXYPHENE_inhibitor_PDE4D;PENTOXIFYLLINE_inhibitor_PDE4D;CHEMBL1232082_inhibitor_PDE4D;DYPHYLLINE…	0.965836	0.0417235
PER1	1530					MORPHINE__PER1;MELATONIN__PER1	0.674429	6.56508e-08
PFAS	748		1e-08	Cholesterol, LDL	L-glutamic-acid_Launched		2.63257e-05	0.00227016
PGAP3	1577	Hyperphosphatasia with mental retardation syndrome 4, 615716 (3), Autosomal recessive					0.298728	0.0044477
PHF1	200						0.999175	0.0432046
PIN1	2798						0.319412	1.68491e-12
PITX3	401	Anterior segment dysgenesis 1, multiple subtypes, 107250 (3), Autosomal dominant; Cataract 11, multiple types, 610623 (3), Autosomal dominant; Cataract 11, syndromic, 610623 (3), Autosomal dominant					0.74954	0.779408
PMEPA1	102						0.387885	0.361519
PNRC1	119						0.816869	3.03008e-07
POLL	3428						5.42393e-09	5.63283e-05
PPIP5K2	103		1.2419e-13	Blood Pressure			1.64405e-06	0.0100876
PPP1R3B	7032		6e-11	Nose			0.0197939	2.98711e-07
PPP2R3A	43		9e-09	Waist Circumference			0.830146	0.00643849
PPP2R5D	49	Mental retardation, autosomal dominant 35, 616355 (3), Autosomal dominant					0.994751	0.213627
PPRC1	3886						1	2.1542e-08
PRELID1	36						0.828836	9.75856e-06
PRKAR2B	113				cyclic-AMP_Preclinical	CHELERYTHRINE_inhibitor_PRKAR2B;BX-795_inhibitor_PRKAR2B;_inhibitor_PRKAR2B;_inhibitor_PRKAR2B;THEOPHYLLINE__PRKAR2B;_activator_PRKAR2B;CYCLIC ADENOSINE MONOPHOSPHATE_activator_PRKAR2B;_inhibitor_PRKAR2B;_inhibitor_PRKAR2B;METHYL NONYL KETONE_inhibitor_PRKAR2B	0.992798	0.652393
PRKCB	85		4e-09	Liver Cirrhosis, Biliary	CGP-53353_Preclinical;ellagic-acid_Phase2;enzastaurin_Phase3;go-6983_Preclinical;ingenol-mebutate_Launched;sotrastaurin_Phase2;tamoxifen_Launched;vitamin-E_Phase2/Phase3;8-hydroxy-DPAT_Preclinical	BRYOSTATIN__PRKCB;RUBOXISTAURIN_inhibitor_PRKCB;RUBOXISTAURIN_inhibitor_PRKCB;RO-316233_inhibitor_PRKCB;SOTRASTAURIN ACETATE_inhibitor_PRKCB;CHEMBL366266_inhibitor_PRKCB;INGENOL MEBUTATE__PRKCB;GSK-690693_inhibitor_PRKCB;ENZASTAURIN_inhibitor_PRKCB;MIDOSTAURIN_inhibitor_PRKCB;ENZASTAURIN_inhibitor_PRKCB;ENZASTAURIN_inhibitor_PRKCB;SOTRASTAURIN_inhibitor_PRKCB;RUBOXISTAURIN_inhibitor_PRKCB;BALANOL…	0.999805	9.54842e-08
PRKD1	2270	Congenital heart defects and ectodermal dysplasia, 617364 (3), Autosomal dominant	1e-08	Schizophrenia		QUERCETIN_inhibitor_PRKD1;GO-6976_inhibitor_PRKD1;RESVERATROL__PRKD1;GSK-690693_inhibitor_PRKD1;VASOPRESSIN__PRKD1;MIDOSTAURIN_inhibitor_PRKD1;_inhibitor_PRKD1;BRYOSTATIN__PRKD1;BRYOSTATIN__PRKD1;(7S)-HYDROXYL-STAUROSPORINE_inhibitor_PRKD1;_inhibitor_PRKD1;SOTRASTAURIN_inhibitor_PRKD1;_inhibitor_PRKD1;CEP-2563_inhibitor_PRKD1	0.00125994	0.0294963
PRKG2	128		6e-13	Waist Circumference		_inhibitor_PRKG2	0.898359	0.782412
PRSS16	53							0.0396616
PSD	6710						0.994064	8.2586e-09
PSMC3	183		2e-09	Body Height		BORTEZOMIB_inhibitor_PSMC3;CARFILZOMIB_inhibitor_PSMC3;OPROZOMIB_inhibitor_PSMC3;CARFILZOMIB_inhibitor_PSMC3;BORTEZOMIB_inhibitor_PSMC3;IXAZOMIB CITRATE_inhibitor_PSMC3	0.993666	0.374081
PTPRG	106		4e-08	Alzheimer Disease		_inhibitor_PTPRG	0.0232878	0.00968704
PTPRJ	238	Colon cancer, somatic, 114500 (3)	6e-11	Thrombin			3.47085e-05	0.174505
PXDNL	172		6.04141e-10	Lipoproteins, VLDL			1.13282e-24	0.421971
PYCR1	209	Cutis laxa, autosomal recessive, type IIB, 612940 (3), Autosomal recessive; Cutis laxa, autosomal recessive, type IIIB, 614438 (3)			coenzyme-i_Phase2;L-proline_Launched		0.000261228	0.346336
R3HDM1	6						0.206229	9.08222e-07
RAB3C	46						0.0649537	8.2524e-14
RAB3GAP1	57	Warburg micro syndrome 1, 600118 (3), Autosomal recessive	8e-45	Metabolism			0.00139064	0.0129034
RAB3IL1	1625		2e-09	docosapentaenoic acid			0.00324984	0.000641493
RAB15	22						2.47012e-05	1.47252e-07
RAB36	10						0.000274216	0.315292
RAC3	176				EHop-016_Preclinical		0.0298881	2.37834e-06
RANGRF	52						0.082884	0.602204
RAPSN	50	Fetal akinesia deformation sequence, 208150 (3), Autosomal recessive; Myasthenic syndrome, congenital, 11, associated with acetylcholine receptor deficiency, 616326 (3), Autosomal recessive	5e-09	Intraocular Pressure			0.0248541	0.457655
RASSF1	1033	Lung cancer, 211980 (2), Autosomal recessive					2.58746e-08	1.11593e-05
RBFOX1	227		6e-10	Refraction, Ocular			0.976199	1.05524e-10
RBM5	277		9e-12	Cholesterol, HDL			0.999998	0.00274648
RBM6	321		8e-12	Menarche			1	0.000673074
REEP2	8	Spastic paraplegia 72, autosomal dominant, 615625 (3), Autosomal recessive, Autosomal dominant; Spastic paraplegia 72, autosomal recessive, 615625 (3), Autosomal recessive, Autosomal dominant					0.840963	7.74359e-17
RFNG	29						3.40641e-05	0.00291058
RGS14	89		3e-23	Parathyroid Hormone			0.0124139	0.0050578
RHOA	9056		5e-12	Education	Y16_Preclinical		0.785078	3.3565e-06
RNF123	40		5e-09	Education			0.878455	0.122783
RRP36	1						3.30469e-10	4.479e-08
RSPH14	0
RTN1	102						0.941518	2.4601e-11
SCN1A	1539	Epilepsy, generalized, with febrile seizures plus, type 2, 604403 (3), Autosomal dominant; Epileptic encephalopathy, early infantile, 6 (Dravet syndrome), 607208 (3), Autosomal dominant; Febrile seizures, familial, 3A, 604403 (3), Autosomal dominant; Migraine, familial hemiplegic, 3, 609634 (3), Autosomal dominant	3e-12	Seizures, Febrile	carbamazepine_Launched;dronedarone_Launched;eslicarbazepine-acetate_Launched;ethotoin_Launched;L-741742_Preclinical;lacosamide_Launched;lamotrigine_Launched;levetiracetam_Launched;lidocaine_Launched;lidoflazine_Launched;mephenytoin_Launched;oxcarbazepine_Launched;permethrin_Launched;phenacemide_Launched;phenazopyridine_Launched;phenytoin_Launched;prilocaine_Launched;primidone_Launched;riluzole_La…	ZONISAMIDE__SCN1A;RUFINAMIDE_blocker_SCN1A;PRILOCAINE HYDROCHLORIDE_blocker_SCN1A;MEPHENYTOIN_blocker_SCN1A;LEVETIRACETAM_blocker_SCN1A;NKTR-171_blocker_SCN1A;TETRODOTOXIN__SCN1A;ORPHENADRINE CITRATE_blocker_SCN1A;PHENYTOIN SODIUM_blocker_SCN1A;CHLOROPROCAINE HYDROCHLORIDE_blocker_SCN1A;SAXITOXIN_channel blocker_SCN1A;DRONEDARONE HYDROCHLORIDE_blocker_SCN1A;ROPIVACAINE HYDROCHLORIDE_blocker_SCN1A…	1	4.27477e-15
SEMA3B	618							0.754885
SEMA3F	258						0.99977	0.0012198
SEMA6D	40		1e-08	Inflammatory Bowel Diseases			0.998547	0.0119037
SH3RF1	116						0.112941	0.721758
SHISA4	0						0.0338497	5.80343e-11
SHISA6	6		3e-10	Refractive Errors				4.77334e-08
SIM1	201	Obesity, severe, 601665 (3), Autosomal recessive, Autosomal dominant, Multifactorial					0.998773	0.355155
SIRT7	186						0.494488	0.00978142
SKIDA1	0							0.000611381
SLC6A3	7433	{Nicotine dependence, protection against}, 188890 (3); Parkinsonism-dystonia, infantile, 613135 (3), Autosomal recessive			amfepramone_Launched;amitifadine_Phase3;amoxapine_Launched;armodafinil_Launched;atomoxetine_Launched;benztropine-mesylate_Launched;BTS-54505_Withdrawn;bupropion_Launched;chloroprocaine_Launched;chlorphenamine_Launched;clomipramine_Launched;CS-110266_Preclinical;desvenlafaxine_Launched;dextroamphetamine_Launched;diphenylpyraline_Launched;dopamine_Launched;duloxetine_Launched;escitalopram_Launched;…	ACETYLCYSTEINE__SLC6A3;BENZTROPINE__SLC6A3;__SLC6A3;FENCAMFAMIN__SLC6A3;AMPHETAMINE__SLC6A3;DEXTROAMPHETAMINE SACCHARATE__SLC6A3;PHENDIMETRAZINE TARTRATE_inhibitor_SLC6A3;SIBUTRAMINE HYDROCHLORIDE_inhibitor_SLC6A3;DIETHYLPROPION HYDROCHLORIDE_inhibitor_SLC6A3;METHYLPHENIDATE_inhibitor_SLC6A3;AMPHETAMINE ADIPATE__SLC6A3;DEXTROAMPHETAMINE__SLC6A3;DEXTROAMPHETAMINE SULFATE__SLC6A3;DEXMETHYLPHENIDATE…	0.994591	0.103708
SLC8A1	47		2e-10	Electrocardiography	alpha-linolenic-acid_Phase3;benzamil_Phase2;CGP-37157_Preclinical;icosapent_Launched;KB-R7943_Preclinical		0.978239	0.260925
SLC25A35	2						1.65816e-08	0.000224533
SLC26A4	5937	Deafness, autosomal recessive 4, with enlarged vestibular aqueduct, 600791 (3), Autosomal recessive; Pendred syndrome, 274600 (3), Autosomal recessive					1.07087e-13	0.642647
SLC34A1	250	?Fanconi renotubular syndrome 2, 613388 (3), Autosomal recessive; Hypercalcemia, infantile, 2, 616963 (3), Autosomal recessive; Nephrolithiasis/osteoporosis, hypophosphatemic, 1, 612286 (3), Autosomal dominant					3.65315e-15	0.515217
SLC38A3	861				copper-histidine_Phase3;L-asparagine_Phase3	GLUTAMINE__SLC38A3;__SLC38A3		0.351544
SLC39A8	75	Congenital disorder of glycosylation, type IIn, 616721 (3), Autosomal recessive	1e-10	Triglycerides			0.858418	0.211114
SMAD5	694						0.980457	6.9593e-06
SPATS2L	28		3e-08	Mental Processes			0.955757	0.000313424
SPOPL	8						0.026627	0.00150111
SRF	3047						0.96068	0.000451664
STAG1	752		7e-11	Schizophrenia			1	2.32963e-06
STK4	600	T-cell immunodeficiency, recurrent infections, autoimmunity, and cardiac malformations, 614868 (3)			bosutinib_Launched	BOSUTINIB_inhibitor_STK4;Cerdulatinib_inhibitor_STK4;_inhibitor_STK4	0.0663291	0.0617245
SUGP1	4515		2e-11	Triglycerides			0.999309	0.0213769
SUN2	123		5e-16	Heart Rate			1.38159e-05	0.000300852
SYNGAP1	138	Mental retardation, autosomal dominant 5, 612621 (3), Autosomal dominant	4e-12	Schizophrenia			0.999995	0.0606368
SYNGR1	18		2e-11	Liver Cirrhosis, Biliary			0.861563	1.12722e-07
TAB1	244		3e-12	Immunoglobulins			0.00243706	0.992808
TBKBP1	11						0.121734	0.00314516
TCF4	2457	{Diabetes mellitus, type 2, susceptibility to}, 125853 (3), Autosomal dominant;Corneal dystrophy, Fuchs endothelial, 3, 613267 (3), Autosomal dominant; Pitt-Hopkins syndrome, 610954 (3), Autosomal dominant	2.34686e-30	Survival	PNU-74654_Preclinical		0.999686	0.120308
TCF7L2	1624	{Diabetes mellitus, type 2, susceptibility to}, 125853 (3), Autosomal dominant	3e-08	Waist Circumference			0.977882	2.56582e-06
TCTA	85						0.0117589	0.740247
TM6SF2	100		2e-25	Triglycerides			7.61776e-05	0.432495
TMEM25	3						0.0091005	5.13549e-05
TMEM107	7	?Joubert syndrome 29, 617562 (3), Autosomal recessive; Meckel syndrome 13, 617562 (3), Autosomal recessive; Orofaciodigital syndrome XVI, 617563 (3), Autosomal recessive					0.128268	0.870401
TMEM115	796						0.858559	4.12774e-10
TMEM258	3		8e-153	docosapentaenoic acid			0.000787254	1.46566e-05
TOMM22	151						0.766457	0.0177446
TRAIP	7613	Seckel syndrome 9, 616777 (3), Autosomal recessive					0.069802	0.533546
TRPC6	1393	Glomerulosclerosis, focal segmental, 2, 603965 (3)	7e-14	Menarche	arachidonic-acid_Phase1;KB-R7943_Preclinical;ML-9_Preclinical;2-APB_Preclinical	_activator_TRPC6;_activator_TRPC6;HYPERFORIN_activator_TRPC6;_channel blocker_TRPC6;_channel blocker_TRPC6;CHEMBL429298_channel blocker_TRPC6;_channel blocker_TRPC6;CHEMBL13990_activator_TRPC6;_channel blocker_TRPC6;GADOBENATE DIMEGLUMINE_channel blocker_TRPC6;_activator_TRPC6;ARACHIDONIC ACID_activator_TRPC6;CHEMBL169233_channel blocker_TRPC6;_activator_TRPC6;_activator_TRPC6;_activator_TRPC6	0.0546963	0.0271623
TRPC7	128				amiloride_Launched;2-APB_Preclinical	CHEMBL169233_channel blocker_TRPC7;AMILORIDE_channel blocker_TRPC7	0.00144427	0.12617
TRPM2	2972				arachidonic-acid_Phase1;clotrimazole_Launched;econazole_Launched;flufenamic-acid_Preclinical;miconazole_Launched;nadide_Launched;2-APB_Preclinical	FLUFENAMIC ACID_channel blocker_TRPM2;_activator_TRPM2;CHEMBL169233_channel blocker_TRPM2;NICOTINIC ACID ADENINE DINUCLEOTIDE PHOSPHATE_activator_TRPM2;cA2_activator_TRPM2;CLOTRIMAZOLE_channel blocker_TRPM2;NADIDE_activator_TRPM2;CHEMBL99951_activator_TRPM2;_activator_TRPM2;_activator_TRPM2;ECONAZOLE_channel blocker_TRPM2;ZINC ION_channel blocker_TRPM2;_activator_TRPM2;ADENOSINE DIPHOSPHATE RIBOS…	1.01923e-24	9.47283e-12
TSSK6	18						0.546685	0.0225547
TTBK1	20						0.998756	1.15808e-15
TTC21B	22	Nephronophthisis 12, 613820 (3), Autosomal recessive, Autosomal dominant; Short-rib thoracic dysplasia 4 with or without polydactyly, 613819 (3), Autosomal recessive	2.34422e-08	C-Reactive Protein			1.15331e-19	0.128646
TUSC2	25254						0.686478	7.2647e-10
TYW5	3						5.81922e-06	0.058693
UBA7	1656						1.38413e-11	4.2075e-06
UBE3B	22	Kaufman oculocerebrofacial syndrome, 244450 (3), Autosomal recessive	9e-10	Cholesterol, HDL			0.0125141	4.73152e-05
UBQLN1	202						0.997862	0.284767
UBXN4	5		3e-09	Cholesterol			0.998289	6.86995e-06
USP4	91		3e-26	Education			5.51588e-06	0.0378619
USP49	9						0.911043	0.436992
VAMP2	919					BOTULINUM TOXIN TYPE B__VAMP2;PHORBOL MYRISTATE ACETATE__VAMP2;__VAMP2;BOTULINUM TOXIN TYPE B_inhibitor_VAMP2;BOTULINUM TOXIN TYPE B__VAMP2	0.81759	5.90372e-11
VRK2	51		1e-10	Schizophrenia			3.47442e-08	3.8846e-10
XK	898	McLeod syndrome with or without chronic granulomatous disease, 300842 (3), X-linked					0.847689	0.224746
YWHAB	86						0.924285	0.000590019
ZBED9	0
ZCCHC7	29						6.53152e-08	1.35672e-05
ZKSCAN3	16		2e-10	Respiratory Function Tests				6.89683e-07
ZMYND10	393	Ciliary dyskinesia, primary, 22, 615444 (3), Autosomal recessive					1.0737e-06	0.000291384
ZMYND19	3						0.84462	0.945521
ZNF343	4						3.44759e-11	2.02764e-05
ZRANB3	19		6e-09	Hip			5.65169e-13	0.296319
ZSCAN12	5							0.0453454
ZSCAN31	2		2e-29	Schizophrenia				0.829747
