# Supplementary material for: Genome-wide association study identifies genetic loci for self-reported habitual sleep duration supported by accelerometer-derived estimates
Source: Nat Commun. 2019 Mar 7;10:1100. doi: 10.1038/s41467-019-08917-4 (PMC6405943; doi:10.1038/s41467-019-08917-4)
Supplement: Supplementary file 14 — Supplementary Data 11 [file 41467_2019_8917_MOESM14_ESM.xlsx]

## Sheet: Supplementary Data 11
Supplementary Data 11. Functional annotation of sleep duration SNPs with a causal probability larger than 0.2.
SNP	Chr:position (NCBI Build 37)	Alleles	Feature	Gene	Flanking Genes	phyloP	GERP++	CADD	eQTL	Potentially Regulated Gene	TFBS	TFBS Score Difference	miRNA sites	PICS Probability
rs113113059	6:43160375	C/T	intron	CUL9	SRF/DNPH1	-0.67	0.207	2.618	CUL9, DNPH1	–			-	1
rs7209792	2:59358659	A/G	intergenic	-	FLJ30838/BCL11A	1.349	1.43	2.813	–	–			-	1
rs75606464	3:107564459	C/T	intergenic	-	BBX/LOC285205	-0.559	-10.4	0.13	–	HHLA2			-	1
rs7951019	6:33464363	A/G	intergenic	-	ZBTB9/BAK1	0.971	1.29	6.792	BAK1, CUTA, IP6K3	–	TF=Foxq1,Foxd3,Sox5	0	-	0.9487
rs7644809	10:125016501	C/T	intergenic	-	LOC100131719/GPR26	-0.895	0.772	3.538	–	–			-	0.9266
rs72804080	17:8134275	C/T	intron	C17orf68	C17orf44/PFAS	-4.95	-2.24	0.194	CTC1	–	TF=NFE2L1_MafG,Spz1	0	-	0.8891
rs17732997	3:70470834	C/G	intergenic	-	LOC100128160/FOXP1	1.503	3.7	17.94	–	–			-	0.8147
rs75539574	2:114085785	A/G	intergenic	-	PAX8/LOC100130100	-0.596	-0.949	6.997	AC016745.3, CBWD2, FOXD4L1, IGKV1OR2-108	–			-	0.8104
rs12791153	11:80685181	A/T	intergenic	-	LOC729790/LOC646195	-0.579	-1.67	1.214	–	–			-	0.8066
rs34354917	12:38764559	A/C	intergenic	-	ALG10B/CPNE8	-1.556	-3.22	3.312	–	–			-	0.7918
rs12246842	10:21830580	A/G	intron	MLLT10	C10orf140/LOC100125387	-0.043	0.569	4.136	MLLT10	–			-	0.7838
rs460692	5:3126584	A/G	intergenic	-	LOC100132531/LOC285577	-0.016	-1.12	0.813	–	–			-	0.7791
rs12567114	1:98527951	A/G	intergenic	-	FLJ35409/LOC100132699	-0.451	-1.13	0.213	–	–	TF=SREBF1,SREBF2	0	-	0.7651
rs61985058	14:60233841	C/T	intron	RTN1	C14orf38/LRRC9	0.161	-1.78	1.857	RTN1	–			-	0.6743
rs330088	8:9149746	A/G	intergenic	-	PPP1R3B/LOC100129150	-0.057	0.874	1.722	CTA-398F10.2, ERI1, RP11-62H7.2	–	TF=ZNF354C	0	-	0.6586
rs2079070	7:114126432	C/G	intron	FOXP2	PPP1R3A/MDFIC	-1.825	0.149	0.979	–	–	TF=FOXC1	0	-	0.6001
rs13109404	4:102896591	G/T	intron	BANK1	FLJ20021/SLC39A8	-1.418	-5.56	3.077	–	–			-	0.5889
rs151014368	5:176751059	A/G	intergenic	-	MXD3/LMAN2	0.488	0.109	1.974	FGFR4, MXD3, RGS14	–			-	0.541
rs1263056	11:116576415	C/T	intergenic	-	LOC100128347/BUD13	2.561	3.16	6.666	–	–			-	0.5306
rs11643715	16:23909538	C/G	intron	PRKCB1	CHP2/CACNG3	0.136	0	0.85	PRKCB	–			-	0.5237
rs180769	5:135615615	A/G	intron	TRPC7	LOC389332/LOC100131130	-2.251	-0.317	0.32	–	–	TF=Nr1h3_Rxra,ZNF354C	0	-	0.5216
rs365663	5:1428883	C/T	intron	SLC6A3	CLPTM1L/LPCAT1	-2.013	-2.26	0.255	–	–			-	0.4447
rs112230981	3:55879269	A/G	intergenic	ERC2	WNT5A/CCDC66	1.472	0	5.234	–	–			-	0.4416
rs7115226	11:113408518	A/C	intergenic	-	DRD2/TMPRSS5	0.292	1.67	3.243	–	–	TF=NFATC2	0	-	0.3996
rs8038326														0.3852
rs3095508	16:6550400	A/C	intron	A2BP1	LOC440337/LOC100131413	-2.426	-5	0.829	–	–			-	0.3789
rs11602180	11:48162453	C/T	intron	PTPRJ	NUP160/OR4B1	1.056	0.91	4.735	–	–			-	0.362
rs10483350	14:29816155	A/G	intergenic	-	LOC100128215/PRKD1	1.051	2.9	4.735	–	–	TF=ARID3A	0	-	0.355
rs1939455	11:101520886	G/T	intergenic	-	LOC100127938/LOC100129471	0.064	0	0.466	–	–			-	0.3539
rs34731055	7:2106928	C/T	intron	MAD1L1	LOC100128374/FTSJ2	1.076	-0.648	3.506	ELFN1	–			-	0.3496
rs4128364	2:147612734	A/G	intergenic	-	PABPCP2/LOC100133235	-2.571	-4.92	3.303	–	–	TF=MAFF	0	-	0.346
rs4767550	12:117951150	A/G	intron	KSR2	NOS1/RFC5	4.415	4.8	19.79	–	–			-	0.315
rs11567976	5:137654218	A/G	intron	CDC25C	GFRA3/LOC100128966	0.282	0.195	11.23	–	–			-	0.2967
rs11190970	10:103128332	A/G	intron	BTRC	LOC282992/POLL	0.349	0.167	3.736	–	–			-	0.2897
rs7556815	17:21337440	A/C	intergenic	-	KCNJ12/C17orf51	-0.185	0.775	1.68	–	–			-	0.2818
rs205024	17:11227352	C/T	intron	FLJ45455	LOC100132722/DNAH9	-2.113	-0.605	3.004	–	–			-	0.2793
rs7915425	11:118358027	G/T	intron	MLL	LOC100131626/LOC100129206	-0.025	0.148	8.678	–	–			-	0.263
rs80193650	15:47989799	A/G	intergenic	-	SQRDL/SEMA6D	0.336	0.43	4.789	–	–				0.257
rs4592416	11:43800474	C/T	intron	HSD17B12	LOC729798/ALKBH3	0.542	-0.299	2.027	HSD17B12, RP11-613D13.5	–			-	0.2442
rs13088093	3:135838598	G/T	intron	PPP2R3A	EPHB1/MSL2L1	-0.998	0.131	4.493	–	–			-	0.2385
rs1057703	11:122830251	G/T	3' UTR	C11orf63	CRTAM/LOC100128516	-1.428	-3.92	2.142	–	–			-	0.2204
rs7503199	2:58871658	A/C	intron	FLJ30838	FANCL/BCL11A	1.526	5.3	6.085	–	–			-	0.216
