# Supplementary material for: Genome-wide association study identifies genetic loci for self-reported habitual sleep duration supported by accelerometer-derived estimates
Source: Nat Commun. 2019 Mar 7;10:1100. doi: 10.1038/s41467-019-08917-4 (PMC6405943; doi:10.1038/s41467-019-08917-4)
Supplement: Supplementary file 15 — Supplementary Data 12 [file 41467_2019_8917_MOESM15_ESM.xlsx]

## Sheet: Supplementary Data 12
Supplementary Data 12. Functional annotation of short and long sleep SNPs with a causal probability larger than 0.2.
Trait	SNP	Chr:position (NCBI Build 37)	Alleles	Feature	Gene	Flanking Genes	phyloP	GERP++	CADD	eQTL	Potentially Regulated Gene	TFBS	TFBS Score Difference	miRNA sites	PICS Probability
Short Sleep	rs1380703	2:57941287	A/G		NA	LOC647016/LOC100131953	-0.417	-1.44	2.42	–	–			-	1
	rs142180737	6:28344731	C/T				-1.424	-1.34	8.248	–	–			-	1
	rs2014830	3:50172397	C/T		NA	RBM5/LOC100129060	0.56	-2.37	3.808	ACTBP13, FAM212A, HYAL3, IFRD2, MIR5193, MST1R, RBM6, RNF123, UBA7	–			-	0.9817
	rs7939345	11:47980568	G/T		NA	NUP160/PTPRJ	-2.273	-0.532	0.355	–	–			-	0.9609
	rs1607227	11:28808617	A/C		NA	METT5D1/OR2BH1P	0.363	0.225	7.814	–	–	TF=Prrx2	ScoreDiff=0	-	0.9339
	rs17388803	15:48027204	A/C	intron	SEMA6D	SQRDL/SLC24A5	-0.138	-1.41	5.708	–	–	TF=Stat4,Pdx1,Prrx2,Stat5a_Stat5b	ScoreDiff=107,0,0,0	-	0.91
	rs12963463	18:53099093	C/T	intron	TCF4	CCDC68/LOC100132501	-0.272	-2.94	1.414	TCF4	–			-	0.8531
	rs12567114	1:98527951	A/G		NA	FLJ35409/LOC100132699	-0.451	-1.13	0.213	–	–	TF=SREBF1,SREBF2	ScoreDiff=-86,-32	-	0.766
	rs13135092	4:103198082	A/G	intron	SLC39A8	BANK1/LOC100133085	0.164	0	10.3	–	–			-	0.7254
	rs9321171	6:129848635	C/T		NA	LAMA2/ARHGAP18	1.526	5.3	6.085	–	–			-	0.6463
	rs75539574	2:58871658	A/C				2.189	2.55	12.8	–	–			-	0.6291
	rs9367621	6:55040290	A/T	intron	HCRTR2	FAM83B/GFRAL	-1.839	-0.355	6.73	–	–			-	0.4916
	rs12518468	5:7249696	C/T		NA	POLS/LOC100130063	-2.113	-0.605	3.004	–	–			-	0.4173
	rs205024	17:11227352	C/T	intron	FLJ45455	LOC100132722/DNAH9	-0.043	0.0484	6.545	AC016745.3, CBWD2, FOXD4L1, IGKV1OR2-108	–			-	0.249
	rs2863957	2:114089551	A/C		NA	PAX8/LOC100130100	-2.451	-1.99	5.971	–	–			-	0.2458
Long Sleep	rs75458655	11:118115331	T/C				0.308	0.225	5.368	–	–	TF=TCF7L2	ScoreDiff=182	-	1
	rs79083819	14:29946389	A/T				0.059	0.629	5.611	CAMTA1, RP3-467L1.6	–			-	1
	rs7534398	1:7767464	A/T		CAMTA1	LOC100129048/VAMP3	-0.618	-1.13	0.616	–	–			-	0.264
	rs17817288	16:53807764	A/G	intron	FTO	RPGRIP1L/IRX3	-0.741	-1.32	3.292	–	–			-	0.244
	rs3751046	11:122828342	A/G	intron	C11orf63	CRTAM/LOC100128516								-	0.2023
