# Supplementary material for: Genome-wide association study identifies genetic loci for self-reported habitual sleep duration supported by accelerometer-derived estimates
Source: Nat Commun. 2019 Mar 7;10:1100. doi: 10.1038/s41467-019-08917-4 (PMC6405943; doi:10.1038/s41467-019-08917-4)
Supplement: Supplementary file 16 — Supplementary Data 13 [file 41467_2019_8917_MOESM16_ESM.xlsx]

## Sheet: Supplementary Data 13
Supplementary Data 13. Partitioned heritability for sleep duration traits across functional annotation classes using LDSC. We tested 50 functional annotations; annotations passing the multiple-testing significance threshold (P <2.0x10-3) are bolded.
	Sleep Duration						Short Sleep						Long Sleep
Category	Proportion of SNPs	h2	h2 SE	Enrichment	Enrichment SE	P Value	Proportion of SNPs	h2	h2 SE	Enrichment	Enrichment SE	P Value	Proportion of SNPs	h2	h2 SE	Enrichment	Enrichment SE	P Value
29 mammals conserved	0.0260625	0.373546	0.052452	14.3327	2.01255	4.72797e-09	0.0260625	0.394702	0.0574371	15.1445	2.20382	2.73e-08	0.0260625	0.371813	0.0816984	14.2662	3.13471	2.15e-05
TSS extended	0.0348255	0.156577	0.0225555	4.49604	0.64767	1.33279e-07	0.0348255	0.139245	0.0262174	3.99835	0.752821	8.5e-05	0.0348255	0.157518	0.0414129	4.52306	1.18915	0.00338766
H3K4me1 extended	0.609157	0.84121	0.0413416	1.38094	0.0678669	1.69647e-07	0.609157	0.825549	0.0478987	1.35523	0.0786311	2.29e-05	0.609157	0.79595	0.0670422	1.30664	0.110057	0.00695152
29 mammals conserved extended	0.332514	0.628729	0.0622644	1.89083	0.187253	2.58374e-06	0.332514	0.627727	0.0610653	1.88782	0.183647	1.05e-06	0.332514	0.647181	0.0717852	1.94633	0.215886	2.32e-05
Intron extended	0.39713	0.500814	0.0219694	1.26108	0.0553205	5.26445e-06	0.39713	0.500569	0.0273504	1.26047	0.0688702	0.00015437	0.39713	0.526672	0.0355444	1.3262	0.0895031	0.000190953
H3K9ac extended	0.230583	0.42505	0.0418614	1.84337	0.181546	6.32689e-06	0.230583	0.4142	0.0532571	1.79631	0.230967	0.000721601	0.230583	0.543536	0.0844733	2.35722	0.366346	0.000189323
H3K4me1	0.426568	0.670818	0.0582301	1.57259	0.136508	5.62761e-05	0.426568	0.619724	0.075299	1.45281	0.176523	0.0112537	0.426568	0.731249	0.112395	1.71426	0.263488	0.00842204
H3K9ac peaks	0.0387701	0.220049	0.0462081	5.67573	1.19185	9.1821e-05	0.0387701	0.258045	0.0561488	6.65576	1.44825	0.000120555	0.0387701	0.232089	0.0886388	5.98629	2.28626	0.0271274
Coding	0.0146582	0.0926004	0.0198585	6.31733	1.35477	0.000175685	0.0146582	0.0867256	0.0248106	5.91654	1.69261	0.00477505	0.0146582	0.0444383	0.0393644	3.03164	2.68549	0.450945
Intron	0.387453	0.468066	0.0212437	1.20806	0.0548293	0.000218428	0.387453	0.467051	0.0264665	1.20544	0.068309	0.00245965	0.387453	0.479764	0.0428781	1.23825	0.110667	0.0313603
FetalDHS extended	0.28501	0.505861	0.0638083	1.77489	0.223881	0.000844223	0.28501	0.496968	0.0762004	1.74369	0.26736	0.00660379	0.28501	0.430952	0.109672	1.51206	0.3848	0.189387
Enhancer extended	0.153929	0.290295	0.0398938	1.8859	0.25917	0.00113991	0.153929	0.299161	0.0470644	1.9435	0.305754	0.00242376	0.153929	0.199581	0.0786323	1.29658	0.510835	0.565048
H3K4me3	0.133307	0.2919	0.0491104	2.18968	0.3684	0.00117112	0.133307	0.287165	0.0475899	2.15416	0.356994	0.00101412	0.133307	0.41027	0.0954084	3.07762	0.715703	0.00331709
Weak Enhancer extended	0.0889585	0.209252	0.0370029	2.35224	0.415957	0.00185678	0.0889585	0.182499	0.0452197	2.0515	0.508324	0.0395468	0.0889585	0.201797	0.0688822	2.26844	0.774319	0.11007
H3K27ac	0.391169	0.491215	0.0309756	1.25576	0.0791873	0.00193913	0.391169	0.467324	0.0370657	1.19469	0.0947564	0.0440073	0.391169	0.518485	0.0606482	1.32548	0.155044	0.0423524
Repressed extended	0.719053	0.637013	0.0266304	0.885905	0.0370353	0.00239089	0.719053	0.617802	0.0324269	0.859189	0.0450966	0.00194718	0.719053	0.650735	0.0477148	0.904988	0.0663578	0.152183
Super Enhancer extended	0.171607	0.219054	0.0159601	1.27649	0.0930039	0.00374312	0.171607	0.237339	0.0202127	1.38304	0.117785	0.00157385	0.171607	0.228392	0.0319468	1.3309	0.186163	0.0809667
H3K9ac	0.126111	0.250199	0.0431551	1.98396	0.342199	0.00462279	0.126111	0.332689	0.0551459	2.63807	0.43728	0.000206262	0.126111	0.174064	0.0813442	1.38024	0.64502	0.554955
H3K4me1 peaks	0.171318	0.380633	0.0759314	2.22179	0.443219	0.00538337	0.171318	0.443788	0.0907457	2.59043	0.529691	0.00232553	0.171318	0.41769	0.140893	2.4381	0.822408	0.0803596
H3K27ac extended	0.336034	0.448642	0.0406423	1.33511	0.120947	0.00591035	0.336034	0.43924	0.0534862	1.30713	0.159169	0.056536	0.336034	0.460674	0.0742414	1.37091	0.220934	0.0961631
CTCF	0.0238288	-0.0487513	0.0337975	-2.0459	1.41835	0.0322384	0.0238288	-0.0823471	0.0404046	-3.45577	1.69562	0.00973789	0.0238288	-0.0619507	0.0672739	-2.59982	2.82321	0.20604
Super Enhancer	0.16842	0.204395	0.0171332	1.2136	0.101729	0.0383675	0.16842	0.20915	0.0217879	1.24183	0.129367	0.0652703	0.16842	0.242956	0.0330947	1.44256	0.1965	0.0254571
DHS extended	0.498779	0.649916	0.0729653	1.30302	0.146288	0.0410012	0.498779	0.64029	0.076981	1.28372	0.154339	0.0722752	0.498779	0.824329	0.120236	1.65269	0.241061	0.00890639
Promoter Flanking extended	0.0334715	0.0854646	0.0265132	2.55336	0.792113	0.0529625	0.0334715	0.0875828	0.0330874	2.61664	0.988524	0.103773	0.0334715	0.0554695	0.0548081	1.65722	1.63746	0.688463
Promoter Flanking	0.00842726	0.0511862	0.0222025	6.07389	2.63461	0.0572174	0.00842726	0.0620925	0.0273448	7.36804	3.2448	0.0519101	0.00842726	0.0273491	0.0412489	3.24531	4.8947	0.64775
H3K4me3 extended	0.255482	0.332063	0.0415076	1.29975	0.162468	0.0692599	0.255482	0.317783	0.0533797	1.24386	0.208937	0.247674	0.255482	0.426909	0.0761459	1.671	0.298048	0.0268447
DGF	0.137594	0.00605052	0.0793916	0.0439738	0.577001	0.0999133	0.137594	0.194051	0.0947227	1.41032	0.688424	0.549379	0.137594	-0.17205	0.17194	-1.25042	1.24962	0.0704547
H3K27ac extended	0.422591	0.474327	0.0323622	1.12243	0.0765806	0.115194	0.422591	0.445957	0.0409873	1.05529	0.0969905	0.570827	0.422591	0.439842	0.0622813	1.04082	0.14738	0.782561
H3K27ac	0.269477	0.347337	0.0491884	1.28893	0.182533	0.11782	0.269477	0.317849	0.058539	1.17951	0.217232	0.410458	0.269477	0.396244	0.0974304	1.47042	0.361554	0.196662
3' UTR	0.0110542	0.0330261	0.0144233	2.98765	1.30478	0.133281	0.0110542	0.0360546	0.0203867	3.26161	1.84424	0.223054	0.0110542	0.0137882	0.0310187	1.24732	2.80605	0.929915
Enhancer	0.0633203	0.12268	0.0412276	1.93745	0.651095	0.151339	0.0633203	0.134562	0.0486442	2.1251	0.768225	0.139145	0.0633203	0.142009	0.0858431	2.24271	1.3557	0.360698
TFBS	0.132451	0.221775	0.0731332	1.6744	0.552154	0.22436	0.132451	0.288586	0.0879398	2.17881	0.663943	0.0741987	0.132451	0.171997	0.13481	1.29857	1.01781	0.769503
DHS peaks	0.111766	0.0290491	0.074372	0.25991	0.665427	0.271332	0.111766	0.214035	0.0924325	1.91503	0.827019	0.264615	0.111766	-0.148586	0.15091	-1.32944	1.35024	0.0850564
CTCF extended	0.0710622	0.106484	0.0334493	1.49846	0.470704	0.291079	0.0710622	0.0975234	0.0426263	1.37237	0.599845	0.537082	0.0710622	0.0216845	0.0678106	0.305148	0.954243	0.469303
DGF extended	0.541501	0.593093	0.0569699	1.09528	0.105207	0.369684	0.541501	0.610031	0.0670479	1.12656	0.123819	0.312974	0.541501	0.808233	0.108069	1.49258	0.199572	0.0190032
Promoter extended	0.0386271	0.0517225	0.0157748	1.33902	0.408386	0.406261	0.0386271	0.0684945	0.0238243	1.77323	0.616779	0.209932	0.0386271	0.00473856	0.037379	0.122675	0.967689	0.363452
Repressed	0.461222	0.407116	0.0654608	0.88269	0.141929	0.407868	0.461222	0.408422	0.0790131	0.885521	0.171312	0.502757	0.461222	0.428458	0.127355	0.928963	0.276125	0.796876
5' UTR	0.00542453	0.0170032	0.0148677	3.13451	2.74083	0.435602	0.00542453	0.0258184	0.0190359	4.75957	3.50923	0.285374	0.00542453	-0.0185096	0.0216129	-3.41221	3.98429	0.267486
Promoter	0.0311637	0.0474879	0.025082	1.52382	0.804846	0.514542	0.0311637	0.0559471	0.0305169	1.79526	0.979245	0.414614	0.0311637	0.00773066	0.0506384	0.248066	1.62491	0.644667
Weak Enhancer	0.0210925	0.036644	0.0293715	1.7373	1.39251	0.594956	0.0210925	0.0568088	0.0352202	2.69331	1.66979	0.308596	0.0210925	0.0499836	0.0656438	2.36973	3.11218	0.660725
3' UTR extended	0.0269311	0.0354702	0.0164668	1.31707	0.611443	0.605535	0.0269311	0.0276836	0.0193623	1.02794	0.718955	0.969011	0.0269311	-0.00394569	0.0324637	-0.14651	1.20544	0.339449
FetalDHS	0.0847566	0.115121	0.0590598	1.35825	0.696817	0.606127	0.0847566	0.17507	0.0828726	2.06556	0.977772	0.272723	0.0847566	0.00716262	0.125239	0.0845082	1.47763	0.53415
DHS	0.167755	0.132052	0.0878412	0.787175	0.523628	0.684782	0.167755	0.292409	0.107694	1.74307	0.641972	0.243213	0.167755	-0.162762	0.178386	-0.970238	1.06337	0.061148
TSS	0.0182189	0.0246738	0.0254241	1.3543	1.39548	0.799175	0.0182189	0.0563793	0.0282596	3.09456	1.55112	0.172035	0.0182189	0.0732861	0.0495946	4.02254	2.72216	0.265133
Coding extended	0.0645554	0.0593828	0.0244782	0.919874	0.379181	0.832702	0.0645554	0.0417946	0.0280671	0.647422	0.434776	0.420675	0.0645554	0.0156339	0.0477365	0.242178	0.739466	0.306068
H3K4me3 peaks	0.0417894	0.0334997	0.0411239	0.801631	0.984075	0.840337	0.0417894	0.0804408	0.046888	1.92491	1.12201	0.406884	0.0417894	0.0830391	0.0920843	1.98708	2.20353	0.654511
Transcribed	0.345418	0.355811	0.0580402	1.03009	0.168029	0.857593	0.345418	0.364523	0.0649136	1.05531	0.187928	0.768205	0.345418	0.370142	0.110109	1.07157	0.318769	0.822089
TFBS extended	0.343444	0.353087	0.0650259	1.02808	0.189335	0.882196	0.343444	0.317513	0.0709409	0.924497	0.206558	0.714564	0.343444	0.507014	0.11321	1.47627	0.329631	0.14614
5' UTR extended	0.0278058	0.0299916	0.0194838	1.07861	0.700708	0.910596	0.0278058	0.042601	0.0252231	1.53209	0.907116	0.556962	0.0278058	0.0598791	0.0349332	2.15347	1.25633	0.35576
Transcribed extended	0.763062	0.762691	0.0444273	0.999514	0.0582224	0.993314	0.763062	0.776754	0.0461986	1.01794	0.0605438	0.766589	0.763062	0.621268	0.0756852	0.814178	0.0991862	0.0638354
Bold=significant after multiple testing correction. SE=standard error.
