# Supplementary material for: Genome-wide association study identifies genetic loci for self-reported habitual sleep duration supported by accelerometer-derived estimates
Source: Nat Commun. 2019 Mar 7;10:1100. doi: 10.1038/s41467-019-08917-4 (PMC6405943; doi:10.1038/s41467-019-08917-4)
Supplement: Supplementary file 17 — Supplementary Data 14 [file 41467_2019_8917_MOESM17_ESM.xlsx]

## Sheet: Supplementary Data 14
Supplementary Data 14. Gene-based association analysis using Pascal (summing statistics across independent signals in each gene) for sleep duration.
Chr	Start	End	Strand	Gene	Number of SNPs	P Value
18	53146451	53146529	+	MIR4529	82	3.49942e-13
2	58134785	58387055	+	VRK2	487	1e-12
2	58747887	59290901	+	FLJ30838	1027	1e-12
2	113973573	114036498	-	PAX8	362	1e-12
7	113726364	114333827	+	FOXP2	756	1e-12
8	13947372	15095792	-	SGCZ	4566	1e-12
11	113320744	113320810	-	MIR4301	208	1e-12
16	56225250	56391356	+	GNAO1	424	1e-12
11	113280316	113346413	-	DRD2	345	3.1124e-12
16	56126898	56225006	-	LOC283856	326	4.28557e-12
16	53737874	54148379	+	FTO	1051	4.97924e-12
2	113993103	114024600	+	LOC654433	296	1.75304e-11
5	102201526	102366808	+	PAM	257	1.91063e-11
18	52889561	53303188	-	TCF4	497	2.39724e-11
3	135867759	135914688	-	MSL2	119	5.66667e-11
7	114293399	114293510	+	MIR3666	110	6.80461e-11
16	56226528	56228437	-	DKFZP434H168	174	6.97323e-11
5	1392904	1445543	-	SLC6A3	408	1.24699e-10
3	136055998	136471245	-	STAG1	550	2.44294e-10
3	135684514	135866752	+	PPP2R3A	354	2.74802e-10
17	45527592	45569986	-	MRPL45P2	200	3.13881e-10
3	135969166	136056737	+	PCCB	184	3.50951e-10
5	102421703	102455842	-	GIN1	195	3.99851e-10
11	43602943	43603033	+	MIR129-2	132	4.55352e-10
5	102455957	102539224	+	PPIP5K2	211	4.6899e-10
2	113931559	113960677	+	PSD4	317	6.31977e-10
5	135548998	135701164	-	TRPC7	444	1.47938e-09
11	113258512	113271140	+	ANKK1	213	1.72175e-09
2	166845669	167005642	-	SCN1A	593	1.91542e-09
11	43702142	43878169	+	HSD17B12	440	1.91729e-09
12	110011499	110035071	+	MVK	386	2.13199e-09
9	37120468	37358145	+	ZCCHC7	481	2.16341e-09
5	1461541	1524076	-	LPCAT1	461	2.16803e-09
2	58386377	58468515	-	FANCL	247	2.81393e-09
17	44076615	44077060	+	STH	20	3.53304e-09
2	114195267	114253781	+	CBWD2	74	4.09054e-09
1	66258192	66840262	+	PDE4B	1125	4.29402e-09
12	109991520	110011358	-	MMAB	343	4.7541e-09
6	26924771	26991753	+	LINC00240	240	5.25581e-09
17	43922255	43924438	+	SPPL2C	176	6.03142e-09
17	43920721	43972879	-	MAPT-AS1	193	6.19096e-09
17	43971747	44105699	+	MAPT	48	6.24435e-09
5	102594441	102614361	+	C5orf30	112	6.38475e-09
6	26987144	26988085	-	LOC100270746	170	6.50676e-09
17	43697709	43913194	+	CRHR1	230	7.93568e-09
17	44107281	44302740	-	KANSL1	50	8.22888e-09
6	27100094	27100575	-	HIST1H2BJ	101	8.44235e-09
1	34632623	34684731	+	C1orf94	345	9.5114e-09
6	27100816	27101314	+	HIST1H2AG	102	9.63603e-09
17	45401141	45518677	+	EFCAB13	392	1.03129e-08
17	43973148	43976164	+	MAPT-IT1	25	1.07502e-08
8	9911829	10286401	+	MSRA	1461	1.08027e-08
9	140476530	140484937	-	ZMYND19	126	1.11261e-08
9	140500095	140510657	+	ARRDC1	126	1.16996e-08
19	9964393	10047070	-	OLFM2	390	1.20105e-08
10	64564515	64568239	+	ADO	243	1.20225e-08
9	140509783	140513308	-	C9orf37	117	1.2261e-08
9	140449360	140473387	-	WDR85	130	1.46115e-08
17	44839871	44896126	-	WNT3	150	1.49031e-08
10	21823100	22032559	+	MLLT10	109	1.61991e-08
12	109915427	109974510	+	UBE3B	445	1.75445e-08
10	64571755	64578927	-	EGR2	250	1.83589e-08
9	37079892	37090398	+	LOC100506710	165	2.01989e-08
20	43570770	43589114	-	TOMM34	177	2.19782e-08
14	26915088	27066960	-	NOVA1	309	2.60366e-08
5	176732500	176739292	-	MXD3	97	2.62206e-08
17	8123947	8127361	-	LINC00324	144	2.90152e-08
17	8108048	8113944	-	AURKB	146	3.07139e-08
19	9945882	9960365	+	PIN1	180	3.32914e-08
5	176730762	176733960	+	PRELID1	89	3.81163e-08
17	8128138	8151413	-	CTC1	176	4.20604e-08
6	26365397	26378548	+	BTN3A2	415	4.57298e-08
5	176728198	176730744	-	RAB24	89	4.65528e-08
17	45600322	45700642	+	NPEPPS	155	4.81193e-08
9	140446308	140447007	+	MRPL41	100	4.84173e-08
7	107204401	107218968	+	DUS4L	155	4.85817e-08
8	8641998	8751131	-	MFHAS1	800	4.88357e-08
6	27115404	27115467	+	MIR3143	120	5.11968e-08
1	31441009	31441084	-	SNORD85	121	5.26064e-08
1	31408535	31422052	-	SNORD103A	146	5.53323e-08
6	27114860	27115341	+	HIST1H2AH	119	5.71975e-08
6	27106071	27114637	-	HIST1H2BK	127	5.81291e-08
17	8091650	8093564	-	C17orf59	136	5.90262e-08
17	43677490	43679748	-	LOC644172	7	5.95457e-08
11	61560108	61564714	+	FEN1	141	6.46681e-08
8	8993763	9009152	-	PPP1R3B	266	6.51794e-08
11	61559966	61560033	-	MIR611	130	6.52666e-08
11	61556601	61560085	-	TMEM258	137	6.87391e-08
6	27107087	27107457	+	HIST1H4I	108	7.18784e-08
7	1855427	2272583	-	MAD1L1	1097	7.34045e-08
7	107110501	107116125	+	GPR22	161	7.46207e-08
17	8090492	8090577	+	MIR3676	133	7.51332e-08
16	56279431	56279535	+	MIR3935	174	7.65971e-08
1	31342312	31381480	-	SDC3	273	7.88713e-08
17	8090262	8090322	+	MIR4521	134	7.89378e-08
11	113185250	113244018	+	TTC12	298	8.14428e-08
8	10753656	11058875	-	XKR6	1016	8.54441e-08
17	8152595	8173809	+	PFAS	188	9.17992e-08
11	61582632	61582712	-	MIR1908	152	9.80257e-08
17	44668034	44834828	+	NSF	92	1.00664e-07
5	135527155	135528851	-	LOC389332	154	1.01249e-07
17	44270938	44274089	+	KANSL1-AS1	6	1.02473e-07
5	137588068	137610253	-	GFRA3	131	1.09202e-07
11	61567096	61584529	-	FADS1	186	1.14981e-07
7	106842188	107204959	-	COG5	695	1.15624e-07
12	109886459	109915155	-	KCTD10	408	1.20254e-07
11	101322294	101454659	-	TRPC6	724	1.53001e-07
8	9182560	9192590	+	LOC157273	451	1.56166e-07
17	43716340	43723595	+	CRHR1-IT1	11	1.59112e-07
5	135468535	135518422	+	SMAD5	244	1.65876e-07
5	176758562	176778885	-	LMAN2	127	1.70516e-07
5	7269415	7269467	-	MIR4454	265	1.78422e-07
7	107220421	107263762	+	BCAP29	192	1.79519e-07
16	6069131	7763340	+	RBFOX1	7645	1.86584e-07
6	89805677	89827800	-	SRSF12	245	1.9269e-07
1	201798287	201853422	+	IPO9	212	1.94611e-07
17	45727203	45761004	+	KPNB1	102	1.99668e-07
6	89790428	89794879	+	PNRC1	234	2.42226e-07
17	43578683	43597889	-	LRRC37A4P	19	2.43654e-07
5	137620958	137674044	-	CDC25C	192	2.50517e-07
5	135465202	135470579	-	SMAD5-AS1	182	2.52154e-07
11	61520120	61555989	+	MYRF	188	2.8506e-07
14	65472818	65569413	-	MAX	284	2.88258e-07
5	147830594	148045296	-	HTR4	503	2.91951e-07
11	61583727	61634825	+	FADS2	245	2.95366e-07
3	178136988	178562217	+	KCNMB2	1270	2.9705e-07
9	140354404	140444986	-	PNPLA7	195	3.01631e-07
17	8076296	8079714	-	TMEM107	142	3.0373e-07
2	8996700	9143876	-	MBOAT2	272	3.47047e-07
6	26839265	26924333	-	GUSBP2	173	3.58552e-07
11	47352956	47374253	-	MYBPC3	200	3.64936e-07
6	28193028	28201264	+	ZSCAN9	186	3.73043e-07
7	132469622	132766828	-	CHCHD3	524	4.03058e-07
2	1792884	2335045	-	MYT1L	1222	4.1478e-07
7	69063904	70257885	+	AUTS2	1615	4.37453e-07
3	107560508	107596915	-	LINC00635	235	4.46111e-07
6	54711568	54809897	+	FAM83B	504	4.7261e-07
17	43513265	43568146	-	PLEKHM1	38	4.74391e-07
6	28212489	28227011	-	ZKSCAN4	206	4.76175e-07
6	26383323	26395100	+	BTN2A2	386	4.77118e-07
6	89855768	89875288	+	PM20D2	286	5.02857e-07
19	9938555	9940797	+	UBL5	120	5.08511e-07
14	65556635	65561029	+	LOC100506321	147	5.16545e-07
8	21881644	21894408	+	NPM2	184	5.23682e-07
22	39130718	39190161	-	SUN2	196	5.39977e-07
17	8062464	8066293	-	VAMP2	156	5.44995e-07
11	101390550	101390636	-	MIR3920	387	5.48496e-07
17	43471267	43511112	-	ARHGAP27	37	5.49297e-07
10	21802408	21814611	-	SKIDA1	68	5.50895e-07
6	28183115	28186707	-	TOB2P1	190	5.51868e-07
1	201777738	201777830	+	MIR1231	124	5.53529e-07
16	20321810	20338835	-	GP2	151	5.67645e-07
5	179382473	179499109	-	RNF130	375	5.94081e-07
17	8043787	8059678	-	PER1	211	5.95247e-07
6	43138919	43149244	+	SRF	119	6.01236e-07
11	47376408	47400127	-	SPI1	212	6.08323e-07
16	20344372	20364037	-	UMOD	201	6.3238e-07
14	65511405	65511487	+	MIR4706	148	6.53493e-07
5	176784843	176799599	+	RGS14	116	6.62814e-07
6	27775976	27778314	+	HIST1H3H	121	7.26734e-07
6	27775256	27775709	-	HIST1H2BL	119	7.34767e-07
6	27215501	27224399	+	PRSS16	189	8.14447e-07
17	21431570	21477731	-	C17orf51	138	8.26323e-07
8	10892715	10892812	-	MIR598	269	8.5228e-07
6	27782079	27782518	-	HIST1H2AJ	114	8.59405e-07
6	27782821	27783267	+	HIST1H2BM	114	8.60207e-07
6	28249313	28270326	+	PGBD1	217	8.66784e-07
22	39174512	39190161	-	DNAL4	161	8.71345e-07
1	31404352	31538763	-	PUM1	401	8.76923e-07
11	131240370	132206716	+	NTM	2371	9.34115e-07
11	48238361	48239291	+	OR4B1	241	9.35736e-07
1	201857796	201861715	+	SHISA4	145	9.43465e-07
6	28234787	28245980	+	ZSCAN26	192	9.46586e-07
3	123331142	123603149	-	MYLK	447	1.04741e-06
6	27276841	27280011	-	POM121L2	175	1.05839e-06
12	109826523	109886176	+	MYO1H	497	1.07649e-06
8	102698769	103137135	-	NCALD	954	1.09968e-06
6	27729522	27730966	+	LOC100131289	154	1.10229e-06
10	91589249	91600618	+	LINC00865	349	1.10693e-06
17	44363861	44657088	-	ARL17A	18	1.1175e-06
2	136545414	136594750	-	LCT	196	1.14329e-06
13	37248048	37271975	+	SERTM1	167	1.1641e-06
14	65453506	65529373	+	FNTB	275	1.171e-06
6	27791902	27792258	+	HIST1H4J	117	1.20202e-06
19	50180408	50191707	+	PRMT1	121	1.20833e-06
6	130687425	130764210	+	TMEM200A	331	1.21554e-06
6	26402464	26415444	+	BTN3A1	389	1.22476e-06
11	116618885	116643714	-	BUD13	314	1.3245e-06
13	80910111	80915086	-	SPRY2	147	1.34388e-06
2	136499188	136542633	+	UBXN4	186	1.37055e-06
5	87564698	87732491	+	TMEM161B-AS1	267	1.39438e-06
2	136577760	136580657	+	LOC100507600	130	1.40294e-06
6	43149921	43192325	+	CUL9	185	1.411e-06
6	26472171	26482737	-	LOC285819	260	1.41289e-06
6	27858092	27858570	-	HIST1H3J	123	1.41573e-06
6	27833106	27833576	+	HIST1H2AL	129	1.45177e-06
19	50145381	50161906	+	SCAF1	144	1.45732e-06
6	27834569	27835359	-	HIST1H1B	129	1.46162e-06
6	27840925	27841289	-	HIST1H4L	125	1.46218e-06
2	136422966	136423048	+	MIR128-1	104	1.46574e-06
11	47593748	47600567	-	KBTBD4	84	1.47672e-06
6	27839622	27840099	-	HIST1H3I	126	1.4822e-06
5	140535579	140537990	+	PCDHB17	184	1.49818e-06
6	27860476	27860963	-	HIST1H2AM	122	1.51246e-06
11	43581205	43581303	+	MIR670	163	1.53214e-06
11	47586981	47606115	+	NDUFS3	91	1.57901e-06
8	21777179	21864096	+	XPO7	335	1.58839e-06
6	27861202	27861669	+	HIST1H2BO	119	1.60089e-06
19	50168398	50177173	+	BCL2L12	121	1.63583e-06
19	50162825	50169132	-	IRF3	122	1.64323e-06
17	44372496	44415160	+	LRRC37A	13	1.66017e-06
10	91461366	91534700	+	KIF20B	438	1.66355e-06
11	47377000	47438051	+	SLC39A13	280	1.67201e-06
6	55039070	55147418	+	HCRTR2	443	1.73948e-06
8	21563901	21771205	-	DOK2	547	1.74614e-06
5	140529838	140532868	+	PCDHB6	189	1.77755e-06
5	140552242	140555957	+	PCDHB7	186	1.78515e-06
6	41566460	41566526	+	MIR4641	211	1.85919e-06
6	27798951	27799305	-	HIST1H4K	111	1.87138e-06
6	27805657	27806117	-	HIST1H2AK	123	1.89865e-06
6	27806439	27806888	+	HIST1H2BN	123	1.89865e-06
5	140557370	140560081	+	PCDHB8	190	1.91137e-06
6	28227074	28228736	+	NKAPL	176	1.93538e-06
4	170015406	170192249	-	SH3RF1	483	1.9487e-06
6	27661813	27678001	+	LOC100507173	209	1.95944e-06
11	47608229	47610746	+	FAM180B	80	2.00555e-06
5	87491022	87564665	-	TMEM161B	186	2.05434e-06
10	91451056	91457685	-	FLJ37201	266	2.0842e-06
5	140560979	140565796	+	PCDHB16	201	2.09368e-06
6	100956607	101329224	-	ASCC3	638	2.09624e-06
9	140513443	140730578	+	EHMT1	485	2.1255e-06
11	48002109	48192394	+	PTPRJ	404	2.12685e-06
2	136597195	136634047	-	MCM6	155	2.19662e-06
5	137688284	137772716	+	KDM3B	280	2.27482e-06
6	89887222	89941007	-	GABRR1	401	2.29467e-06
