# Supplementary material for: Genome-wide association study identifies genetic loci for self-reported habitual sleep duration supported by accelerometer-derived estimates
Source: Nat Commun. 2019 Mar 7;10:1100. doi: 10.1038/s41467-019-08917-4 (PMC6405943; doi:10.1038/s41467-019-08917-4)
Supplement: Supplementary file 18 — Supplementary Data 15 [file 41467_2019_8917_MOESM18_ESM.xlsx]

## Sheet: Supplementary Data 15
Supplementary Data 15. Gene-based association analysis using Pascal (summing statistics across independent signals in each gene) for short and long sleep.
Trait	Chr	Start	End	Gene	Number of SNPs	P Value
Short Sleep	7	113726364	114333827	FOXP2	756	1e-12
	18	52889561	53303188	TCF4	497	6.6e-12
	7	114293399	114293510	MIR3666	110	1.86e-11
	18	53146451	53146529	MIR4529	82	2.63e-11
	5	135548998	135701164	TRPC7	444	1.04e-10
	5	135527155	135528851	LOC389332	154	4.55e-10
	5	135468535	135518422	SMAD5	244	5.77e-10
	1	201798287	201853422	IPO9	212	6.09e-10
	5	135465202	135470579	SMAD5-AS1	182	7.32e-10
	8	13947372	15095792	SGCZ	4566	1.35e-09
	1	201857796	201861715	SHISA4	145	1.53e-09
	2	58747887	59290901	FLJ30838	1027	2.38e-09
	22	39853324	39888199	MGAT3	153	2.97e-09
	1	201777738	201777830	MIR1231	124	4.8e-09
	15	66840536	66858317	LCTL	319	5.87e-09
	22	39828164	39833133	LOC100506472	136	7.15e-09
	15	66797430	66841822	ZWILCH	369	1.26e-08
	2	58134785	58387055	VRK2	487	1.33e-08
	1	201865583	201915716	LMOD1	295	2.33e-08
	15	66791652	66816870	RPL4	284	5.44e-08
	22	39745953	39833132	TAB1	371	6.77e-08
	1	66258192	66840262	PDE4B	1125	7.91e-08
	5	7269415	7269467	MIR4454	265	1.22e-07
	6	41765382	41863099	USP49	215	1.26e-07
	16	56225250	56391356	GNAO1	424	1.29e-07
	6	41754177	41757634	TOMM6	124	1.31e-07
	6	41748499	41757634	PRICKLE4	133	1.32e-07
	5	102201526	102366808	PAM	257	2.01e-07
	11	47352956	47374253	MYBPC3	200	2.6e-07
	15	66639543	66639680	SCARNA14	199	2.61e-07
	15	66629007	66649054	TIPIN	237	2.68e-07
	16	56126898	56225006	LOC283856	326	2.83e-07
	11	47376408	47400127	SPI1	212	2.86e-07
	15	66679210	66783882	MAP2K1	431	3.84e-07
	15	66585632	66626236	DIS3L	289	3.88e-07
	6	41737913	41747630	FRS3	139	4e-07
	15	66793589	66793656	SNORD18C	220	4.45e-07
	15	66794359	66794429	SNORD18B	220	4.45e-07
	15	66795148	66795248	SNORD16	221	4.68e-07
	15	66795582	66795652	SNORD18A	221	4.68e-07
	15	66782665	66790146	SNAPC5	229	4.77e-07
	20	43570770	43589114	TOMM34	177	5.97e-07
	5	102421703	102455842	GIN1	195	7.03e-07
	5	102594441	102614361	C5orf30	112	7.62e-07
	7	1855427	2272583	MAD1L1	1097	9.35e-07
	11	47377000	47438051	SLC39A13	280	9.43e-07
	7	132469622	132766828	CHCHD3	524	9.97e-07
	5	102455957	102539224	PPIP5K2	211	1.05e-06
	6	54711568	54809897	FAM83B	504	1.09e-06
	16	56226528	56228437	DKFZP434H168	174	1.24e-06
	3	50126340	50156397	RBM5	148	1.75e-06
	5	135416186	135416286	VTRNA2-1	180	2.12e-06
	1	212208918	212278187	DTL	186	2.14e-06
	11	47440319	47448024	PSMC3	188	2.16e-06
Long Sleep	17	44076615	44077060	STH	20	1.45e-11
	17	43971747	44105699	MAPT	48	2.7e-11
	17	43973148	43976164	MAPT-IT1	25	4.72e-11
	17	44107281	44302740	KANSL1	50	6.49e-11
	17	43920721	43972879	MAPT-AS1	193	7.16e-11
	17	43922255	43924438	SPPL2C	176	7.27e-11
	17	43697709	43913194	CRHR1	230	9.57e-11
	17	43578683	43597889	LRRC37A4P	19	2.72e-10
	17	43513265	43568146	PLEKHM1	38	8.34e-10
	17	44839871	44896126	WNT3	150	8.94e-10
	17	43471267	43511112	ARHGAP27	37	1.23e-09
	17	43716340	43723595	CRHR1-IT1	11	2.2e-09
	17	43677490	43679748	LOC644172	7	2.96e-09
	17	44668034	44834828	NSF	92	5.39e-09
	17	44270938	44274089	KANSL1-AS1	6	1.27e-08
	17	44363861	44657088	ARL17A	18	5.28e-08
	11	113320744	113320810	MIR4301	208	9.9e-08
	17	44372496	44415160	LRRC37A	13	9.92e-08
	11	113280316	113346413	DRD2	345	5.94e-07
	7	39017608	39504390	POU6F2	1291	1.49e-06
