# Supplementary material for: Genome-wide association study identifies genetic loci for self-reported habitual sleep duration supported by accelerometer-derived estimates
Source: Nat Commun. 2019 Mar 7;10:1100. doi: 10.1038/s41467-019-08917-4 (PMC6405943; doi:10.1038/s41467-019-08917-4)
Supplement: Supplementary file 19 — Supplementary Data 16 [file 41467_2019_8917_MOESM19_ESM.xlsx]

## Sheet: Supplementary Data 16
Supplementary Data 16. Single cell enrichment analysis utilizing the Tabula Muris dataset. Bold denotes significant enrichment based on Bonferroni correction accounting for all 115 tested cell types (P <4.3x10-4).
Cell Type	Beta	SE	P value
Brain_Neurons.neuron	0.038	0.00616	3.4797e-10
Brain_Neurons.neuronal_stem_cell	0.0277	0.00652	1.0761e-05
Pancreas.pancreatic_A_cell	0.0266	0.00782	0.00032798
Pancreas.pancreatic_D_cell	0.0229	0.00737	0.0009237
Pancreas.pancreatic_PP_cell	0.0244	0.00797	0.0011013
Pancreas.type_B_pancreatic_cell	0.0178	0.00651	0.003097
Brain_Neurons.oligodendrocyte_precursor_cell	0.0156	0.0068	0.010966
Muscle.B_cell	0.0194	0.0105	0.032754
Brain_Neurons.oligodendrocyte	0.0112	0.00622	0.03604
Marrow.B_cell	0.0183	0.0107	0.043532
Liver.B_cell	0.0168	0.00988	0.045033
Brain_Neurons.brain_pericyte	0.0131	0.00775	0.04595
Fat.B_cell	0.018	0.0108	0.048449
Trachea.epithelial_cell	0.0257	0.0193	0.091826
Brain_Neurons.astrocyte_of_the_cerebral_cortex	0.0108	0.0081	0.092082
Fat.smooth_muscle_cell	0.00983	0.00772	0.10143
Muscle.skeletal_muscle_satellite_cell	0.0123	0.01	0.10976
Colon.enteroendocrine_cell	0.00937	0.00766	0.11067
Lung.B_cell	0.0127	0.0106	0.11466
Lung.lung_neuroendocrine_cell	0.00516	0.0045	0.12557
Spleen.B_cell	0.0114	0.0109	0.14693
Diaphragm.B_cell	0.00988	0.011	0.18469
Kidney.kidney_collecting_duct_cell	0.00861	0.0103	0.20238
Tongue.basal_cell_of_epidermis	0.00653	0.0079	0.20433
Bladder.basal_cell_of_urothelium	0.00485	0.00635	0.2222
Tongue.keratinocyte	0.00522	0.00694	0.22601
Diaphragm.skeletal_muscle_satellite_stem_cell	0.00723	0.0109	0.25295
Marrow.neutrophil	0.00511	0.00777	0.25532
Heart.smooth_muscle_cell	0.00636	0.0101	0.26508
Pancreas.pancreatic_acinar_cell	0.00691	0.0112	0.2685
Brain_Neurons.Bergmann_glial_cell	0.00434	0.00734	0.27747
Skin.stem_cell_of_epidermis	0.0034	0.0066	0.30329
Heart.cardiac_muscle_cell	0.00336	0.00668	0.30753
Mammary.basal_cell	0.00338	0.00807	0.33769
Marrow.granulocyte	0.00289	0.00783	0.35593
Mammary.luminal_epithelial_cell_of_mammary_gland	0.00346	0.00991	0.36347
Marrow.hematopoietic_stem_cell	0.00265	0.00794	0.36941
Marrow.Fraction_A_pre.pro_B_cell	0.00269	0.00893	0.38152
Pancreas.pancreatic_ductal_cell	0.00256	0.00895	0.38753
Trachea.leukocyte	0.00273	0.0127	0.41482
Muscle.T_cell	0.00191	0.0103	0.42634
Aorta.smooth_muscle_cell	0.00321	0.0185	0.43109
Marrow.T_cell	0.00151	0.0102	0.44135
Bladder.bladder_cell	0.000929	0.0069	0.44643
Fat.myeloid_cell	0.00112	0.0119	0.46255
Aorta.hematopoietic_cell	0.00056	0.00931	0.47603
Kidney.leukocyte	-4.7e-05	0.0102	0.50183
Fat.granulocyte	-0.00023	0.0115	0.50802
Brain_Microglia.macrophage	-0.000501	0.0108	0.51854
Spleen.myeloid_cell	-0.000579	0.0123	0.51878
Lung.type_II_pneumocyte	-0.000676	0.00906	0.52976
Liver.Kupffer_cell	-0.000844	0.00986	0.53408
Thymus.T_cell	-0.00101	0.0117	0.53437
Lung.epithelial_cell	-0.000664	0.00714	0.53704
Marrow.monocyte	-0.00101	0.00943	0.54255
Fat.T_cell	-0.00236	0.0119	0.57849
Pancreas.leukocyte	-0.00219	0.0106	0.58203
Colon.enterocyte_of_epithelium_of_large_intestine	-0.00148	0.00683	0.58564
Colon.epithelial_cell_of_large_intestine	-0.00206	0.00884	0.592
Skin.epidermal_cell	-0.00252	0.00866	0.61448
Lung.monocyte	-0.0027	0.00912	0.6164
Lung.type_I_pneumocyte	-0.00131	0.00432	0.61928
Fat.neutrophil	-0.00304	0.00946	0.62605
Liver.natural_killer_cell	-0.00346	0.00954	0.64168
Fat.epithelial_cell	-0.00364	0.0096	0.64786
Lung.ciliated_cell	-0.00218	0.00562	0.65076
Lung.leukocyte	-0.00333	0.0084	0.65399
Kidney.fibroblast	-0.00836	0.02	0.66163
Lung.macrophage	-0.00523	0.0113	0.67771
Fat.natural_killer_cell	-0.00573	0.0109	0.69969
Colon.Brush_cell_of_epithelium_proper_of_large_intestine	-0.00469	0.00893	0.70035
Skin.basal_cell_of_epidermis	-0.00459	0.00845	0.70631
Muscle.endothelial_cell	-0.00545	0.00997	0.70766
Lung.dendritic_cell	-0.0053	0.00949	0.71182
Marrow.natural_killer_cell	-0.00535	0.00955	0.71228
Lung.T_cell	-0.00656	0.0114	0.71746
Muscle.macrophage	-0.00656	0.0109	0.72641
Diaphragm.endothelial_cell	-0.00706	0.0109	0.74089
Diaphragm.macrophage	-0.00661	0.00977	0.75079
Lung.Clara_cell	-0.00658	0.00971	0.75117
Liver.hepatocyte	-0.005	0.0065	0.77909
Heart.leukocyte	-0.00954	0.0116	0.79508
Spleen.T_cell	-0.00956	0.0116	0.79531
Colon.large_intestine_goblet_cell	-0.00615	0.00708	0.80743
Lung.mesothelial_cell	-0.00436	0.00469	0.82351
Brain_Neurons.smooth_muscle_cell	-0.00633	0.0065	0.83467
Kidney.kidney_tubule_cell	-0.0114	0.0109	0.85182
Liver.endothelial_cell_of_hepatic_sinusoid	-0.0104	0.00931	0.86784
Brain_Microglia.microglial_cell	-0.00997	0.00892	0.86826
Lung.natural_killer_cell	-0.0126	0.0104	0.88768
Kidney.endothelial_cell	-0.0135	0.0109	0.89237
Aorta.epicardial_adipocyte	-0.0309	0.0233	0.90764
Pancreas.pancreatic_stellate_cell	-0.0118	0.00858	0.91495
Thymus.mesenchymal_stem_cell	-0.0226	0.0162	0.91873
Mammary.endothelial_cell	-0.014	0.01	0.91906
Fat.endothelial_cell	-0.0179	0.012	0.93194
Heart.erythrocyte	-0.0221	0.0142	0.9404
Trachea.endothelial_cell	-0.0162	0.0092	0.96058
Lung.stromal_cell	-0.0172	0.00975	0.96095
Mammary.stromal_cell	-0.0157	0.00884	0.96212
Skin.keratinocyte_stem_cell	-0.0177	0.00991	0.96301
Lung.endothelial_cell	-0.0209	0.0116	0.96488
Heart.fibroblast	-0.0182	0.01	0.96538
Muscle.mesenchymal_stem_cell	-0.016	0.00872	0.96709
Aorta.fibroblast	-0.0174	0.00919	0.97067
Trachea.stromal_cell	-0.0183	0.00953	0.97262
Bladder.mesenchymal_cell	-0.0154	0.00771	0.97701
Heart.endothelial_cell	-0.0229	0.0111	0.9807
Diaphragm.mesenchymal_stem_cell	-0.0204	0.00918	0.9867
Pancreas.endothelial_cell	-0.0194	0.00872	0.98693
Fat.mesenchymal_stem_cell_of_adipose	-0.0201	0.00889	0.98816
Brain_Neurons.endothelial_cell	-0.0231	0.00939	0.99314
Aorta.endothelial_cell	-0.0293	0.0106	0.99713
Kidney.fenestrated_cell	-0.0279	0.00999	0.99735
Heart.endocardial_cell	-0.034	0.0102	0.99956
