# Supplementary material for: Genome-wide association study identifies genetic loci for self-reported habitual sleep duration supported by accelerometer-derived estimates
Source: Nat Commun. 2019 Mar 7;10:1100. doi: 10.1038/s41467-019-08917-4 (PMC6405943; doi:10.1038/s41467-019-08917-4)
Supplement: Supplementary file 20 — Supplementary Data 17 [file 41467_2019_8917_MOESM20_ESM.xlsx]

## Sheet: Supplementary Data 17
Supplementary Data 17. Significant results from transcriptome-wide association analyses (TWAS) on enriched tissue types for all traits. Significant results are based on Bonferroni correction for the number of genes tested per tissue and for all 11 tissues.
Trait	Tissue	N Samples	N Expressed Genes	Gene	Chr:Locus Interval (<=1Mb window) hg19	BEST.GWAS.ID	EQTL.ID	TWAS.P
Sleep Duration	GTEx Brain
	Caudate basal ganglia	100	970
				KANSL1-AS1	chr17:44270942-44274089	rs17689882	rs17689471	5.09e-09
				CRHR1-IT1	chr17:43697694-43725582	rs17689882	rs17763086	5.1e-09
				LRRC37A4P	chr17:43578685-43623042	rs17689882	rs8072451	7.08e-09
				LRRC37A2	chr17:44588877-44630815	rs199534	rs199513	8.29e-08
				BTN3A2	chr6:26365387-26378546	rs7773004	rs9366653	3.12e-07
				ZNF192P1	chr6:28129559-28137372	rs10456362	rs4713135	8.99e-07
	Cerebellar hemisphere	89	1542
				PAM	chr5:102000000-102000000	rs6596529	rs35801	3.03e-09
				KANSL1-AS1	chr17:44270942-44274089	rs17689882	rs17689918	3.19e-09
				MAPT	chr17:43971748-44105700	rs17689882	rs17763086	5.1e-09
				LRRC37A4P	chr17:43578685-43623042	rs17689882	rs8072451	6.24e-09
				PLEKHM1	chr17:43513266-43568115	rs17689882	rs8072451	7.77e-09
				ARRDC1	chr9:141000000-141000000	rs1776776	rs821313	8.24e-09
				LRRC37A2	chr17:44588877-44630815	rs199534	rs169201	1.27e-08
				HLA-F-AS1	chr6:29696142-29715202	rs3129063	rs385492	4.16e-08
				HLA-K	chr6:29894955-29897009	rs3129063	rs375984	7.05e-08
				FAM86B3P	chr8:8090000-8100000	rs777707	rs876954	8.16e-08
				LRRC37A	chr17:44370099-44415160	rs17689882	rs17689918	1.88e-07
				YWHAB	chr20:43514317-43537173	rs2425672	rs16989474	9.52e-07
	Cerebellum	103	2033
				ZNF204P	chr6:27325604-27339304	rs12199218	rs16867808	1.28e-12
				KANSL1-AS1	chr17:44270942-44274089	rs17689882	rs17689918	2.74e-09
				HLA-J	chr6:29975966-29977144	rs3129063	rs2524005	4.21e-09
				LRRC37A4P	chr17:43578685-43623042	rs17689882	rs17689471	5.38e-09
				LRRC37A	chr17:44370099-44415160	rs17689882	rs169201	5.52e-09
				MAPT	chr17:43971748-44105700	rs17689882	rs17689471	1.25e-08
				LRRC37A2	chr17:44588877-44630815	rs199534	rs169201	1.8e-08
				FADS3	chr11:61600000-61700000	rs174556	rs174549	2.44e-08
				PPP2R3A	chr3:136000000-136000000	rs10512987	rs10512987	3.08e-08
				FADS1	chr11:61600000-61600000	rs174556	rs174556	7.3e-08
				LDB1	chr10:104000000-104000000	rs10444022	rs10883710	2.81e-07
				HLA-F-AS1	chr6:29696142-29715202	rs3129063	rs385492	3.84e-07
				TMEM161B-AS1	chr5:87600000-87700000	rs390856	rs780404	5.01e-07
				YWHAB	chr20:43514317-43537173	rs2425672	rs16989474	5.89e-07
				FOXP4	chr6:41500000-41600000	rs9381096	rs11760107	7.24e-07
	Cortex	96	1069
				KANSL1-AS1	chr17:44270942-44274089	rs17689882	rs17689918	3.92e-09
				PLEKHM1	chr17:43513266-43568115	rs17689882	rs11012	1.93e-08
				LRRC37A2	chr17:44588877-44630815	rs199534	rs199534	2.5e-08
				LRRC37A4P	chr17:43578685-43623042	rs17689882	rs17689918	3.69e-08
				MAPT	chr17:43971748-44105700	rs17689882	rs17689882	1.27e-07
				CRHR1-IT1	chr17:43697694-43725582	rs17689882	rs17689471	1.61e-07
				C1QTNF4	chr11:47600000-47600000	rs10838696	rs12286721	6.91e-07
	Frontal cortex BA9	92	950
				CRHR1-IT1	chr17:43697694-43725582	rs17689882	rs17763086	3.41e-09
				MAPT	chr17:43971748-44105700	rs17689882	rs17689882	3.79e-09
				LRRC37A4P	chr17:43578685-43623042	rs17689882	rs17763086	4.69e-09
				KANSL1-AS1	chr17:44270942-44274089	rs17689882	rs8072451	6.07e-09
				LRRC37A2	chr17:44588877-44630815	rs199534	rs199439	5.33e-08
	Hippocampus	81	558
				LRRC37A4P	chr17:43578685-43623042	rs17689882	rs8072451	6.71e-09
				LRRC37A2	chr17:44588877-44630815	rs199534	rs169201	1.42e-08
				BTN3A2	chr6:26365387-26378546	rs7773004	rs9366653	1.5e-08
				KANSL1-AS1	chr17:44270942-44274089	rs17689882	rs8072451	1.66e-08
				HLA-K	chr6:29894955-29897009	rs3129063	rs396660	9.08e-08
				CRHR1-IT1	chr17:43697694-43725582	rs17689882	rs17689471	2.22e-07
	Hypothalamus	81	619
				CRHR1-IT1	chr17:43697694-43725582	rs17689882	rs17763086	3.76e-09
				LRRC37A4P	chr17:43578685-43623042	rs17689882	rs8072451	4.97e-09
				KANSL1-AS1	chr17:44270942-44274089	rs17689882	rs8072451	6.35e-09
				LRRC37A2	chr17:44588877-44630815	rs199534	rs199439	4.49e-08
				HLA-K	chr6:29894955-29897009	rs3129063	rs375984	2.01e-07
				TMEM161B-AS1	chr5:87600000-87700000	rs390856	rs780404	6.9e-07
	Nucleus accumbens basal ganglia	93	906
				PPIP5K2	chr5:102000000-103000000	rs6596529	rs154355	5.52e-10
				MXD3	chr5:177000000-177000000	rs7724098	rs11949767	4.76e-09
				CRHR1-IT1	chr17:43697694-43725582	rs17689882	rs8072451	4.96e-09
				LRRC37A4P	chr17:43578685-43623042	rs17689882	rs8072451	5.23e-09
				KANSL1-AS1	chr17:44270942-44274089	rs17689882	rs8072451	6.21e-09
				ARHGAP27	chr17:43471275-43511787	rs17689882	rs17689471	1.04e-08
				ZNRD1-AS1	chr6:29968788-30029417	rs3129063	rs1632957	3.01e-08
				LRRC37A2	chr17:44588877-44630815	rs199534	rs199439	4.08e-08
				HLA-J	chr6:29975966-29977144	rs3129063	rs2524005	4.49e-07
				WNT3	chr17:44839872-44910424	rs199534	rs199501	6.07e-07
	Putamen basal ganglia	82	647
				KANSL1-AS1	chr17:44270942-44274089	rs17689882	rs8072451	5.66e-09
				LRRC37A4P	chr17:43578685-43623042	rs17689882	rs8072451	7e-09
				LRRC37A2	chr17:44588877-44630815	rs199534	rs199439	1.9e-08
				CRHR1-IT1	chr17:43697694-43725582	rs17689882	rs17689471	3e-08
				LRRC37A	chr17:44370099-44415160	rs17689882	rs199501	1.54e-07
				FADS1	chr11:61600000-61600000	rs174556	rs174568	2.95e-07
				CTA-363E19.2	chr7:107000000-107000000	rs12539895	rs34084719	3.77e-07
	GTEx Pituitary	87	1165
				LRRC37A4P	chr17:43578685-43623042	rs17689882	rs17689471	2.7e-09
				CRHR1-IT1	chr17:43697694-43725582	rs17689882	rs17689882	3.21e-09
				ARRDC1	chr9:141000000-141000000	rs1776776	rs1776776	4.81e-09
				KANSL1-AS1	chr17:44270942-44274089	rs17689882	rs8072451	5.13e-09
				PPIP5K2	chr5:102000000-103000000	rs6596529	rs7731395	6.7e-09
				LRRC37A2	chr17:44588877-44630815	rs199534	rs199439	4.27e-08
				EFCAB13	chr17:45400656-45518678	rs6504872	rs6504872	1.52e-07
				NUCKS1	chr1:206000000-206000000	rs823096	rs823096	5.71e-07
				BTN3A2	chr6:26365387-26378546	rs7773004	rs9366653	8.85e-07
	GTEx Whole_Blood	338	2058
				PPIP5K2	chr5:102000000-103000000	rs6596529	rs11242484	4.16e-09
				PAM	chr5:102000000-102000000	rs6596529	rs258247	4.18e-09
				CRHR1-IT1	chr17:43697694-43725582	rs17689882	rs17689918	4.4e-09
				LRRC37A4P	chr17:43578685-43623042	rs17689882	rs8072451	7.89e-09
				LRRC37A2	chr17:44588877-44630815	rs199534	rs169201	9.48e-09
				KANSL1-AS1	chr17:44270942-44274089	rs17689882	rs17762954	9.79e-09
				RP11-849F2.8	chr17:8128139-8128798	rs3027234	rs3027247	4.4e-08
				LRRC37A	chr17:44370099-44415160	rs17689882	rs17762954	4.77e-08
				HLA-K	chr6:29894955-29897009	rs3129063	rs375984	7.31e-08
				CTC1	chr17:8130191-8151362	rs3027234	rs12603646	1.13e-07
				ARRDC1	chr9:141000000-141000000	rs1776776	rs11137167	1.28e-07
				RP11-613D13.5	chr11:43900000-43900000	rs4755737	rs10838157	1.33e-07
				EHMT1	chr9:141000000-141000000	rs1776776	rs11137167	1.71e-07
Short Sleep	GTEx Brain
	Cerebellar hemisphere	89	1542
				PAM	chr5:102000000-102000000	rs6596529	rs35801	3.26e-08
	Cerebellum	103	2033
				ZNF204P	chr6:27325604-27339304	rs12199218	rs16867808	5.36e-07
	Cortex	96	1069
				RBM6	chr3:50000000-50100000	rs2014830	rs6765484	9.39e-08
	GTEx Pituitary	87	1165
				PPIP5K2	chr5:102000000-103000000	rs6596529	rs7731395	4.92e-07
	GTEx Whole_Blood	338	2058
				SPAG7	chr17:4862521-4871167	rs3786044	rs3786044	3.04e-07
				PPIP5K2	chr5:102000000-103000000	rs6596529	rs11242484	1.32e-07
Long Sleep	GTEx Brain
	Caudate basal ganglia	100	970
				KANSL1-AS1	chr17:44270942-44274089	rs17689882	rs17689471	5.75e-11
				CRHR1-IT1	chr17:43697694-43725582	rs17689882	rs17763086	6.32e-11
				LRRC37A4P	chr17:43578685-43623042	rs17689882	rs8072451	6.32e-11
				LRRC37A2	chr17:44588877-44630815	rs199443	rs199513	5.7e-09
	Cerebellar hemisphere	89	1542
				KANSL1-AS1	chr17:44270942-44274089	rs17689882	rs17689918	3.7e-11
				MAPT	chr17:43971748-44105700	rs17689882	rs17763086	6.32e-11
				LRRC37A4P	chr17:43578685-43623042	rs17689882	rs8072451	6.32e-11
				PLEKHM1	chr17:43513266-43568115	rs17689882	rs8072451	8.09e-11
				LRRC37A2	chr17:44588877-44630815	rs199443	rs169201	2.76e-09
				LRRC37A	chr17:44370099-44415160	rs17689882	rs17689918	2.84e-08
	Cerebellum	103	2033
				KANSL1-AS1	chr17:44270942-44274089	rs17689882	rs17689918	1.48e-11
				LRRC37A4P	chr17:43578685-43623042	rs17689882	rs17689471	5.62e-11
				PLEKHM1	chr17:43513266-43568115	rs17689882	rs17689918	9.48e-10
				MAPT	chr17:43971748-44105700	rs17689882	rs17689471	2.36e-09
				LRRC37A2	chr17:44588877-44630815	rs199443	rs169201	2.39e-09
				LRRC37A	chr17:44370099-44415160	rs17689882	rs169201	2.5e-09
	Cortex	96	1069
				CRHR1-IT1	chr17:43697694-43725582	rs17689882	rs17689471	2.3e-12
				KANSL1-AS1	chr17:44270942-44274089	rs17689882	rs17689918	5.62e-11
				PLEKHM1	chr17:43513266-43568115	rs17689882	rs11012	1.09e-10
				LRRC37A4P	chr17:43578685-43623042	rs17689882	rs17689918	2.36e-10
				MAPT	chr17:43971748-44105700	rs17689882	rs17689882	3.43e-09
				LRRC37A2	chr17:44588877-44630815	rs199443	rs199534	5.98e-09
	Frontal cortex BA9	92	950
				MAPT	chr17:43971748-44105700	rs17689882	rs17689882	3.96e-11
				CRHR1-IT1	chr17:43697694-43725582	rs17689882	rs17763086	3.96e-11
				KANSL1-AS1	chr17:44270942-44274089	rs17689882	rs8072451	6.11e-11
				LRRC37A4P	chr17:43578685-43623042	rs17689882	rs17763086	4.2e-11
				LRRC37A2	chr17:44588877-44630815	rs199443	rs199439	6.62e-09
	Hippocampus	81	558
				LRRC37A4P	chr17:43578685-43623042	rs17689882	rs8072451	5.99e-11
				KANSL1-AS1	chr17:44270942-44274089	rs17689882	rs8072451	2.73e-10
				CRHR1-IT1	chr17:43697694-43725582	rs17689882	rs17689471	2.42e-09
				LRRC37A2	chr17:44588877-44630815	rs199443	rs169201	2.66e-09
	Hypothalamus	81	619
				CRHR1-IT1	chr17:43697694-43725582	rs17689882	rs17763086	2.37e-11
				KANSL1-AS1	chr17:44270942-44274089	rs17689882	rs8072451	5.85e-11
				LRRC37A4P	chr17:43578685-43623042	rs17689882	rs8072451	4.49e-11
				LRRC37A2	chr17:44588877-44630815	rs199443	rs199439	6.8e-09
	Nucleus accumbens basal ganglia	93	906
				CRHR1-IT1	chr17:43697694-43725582	rs17689882	rs8072451	3.22e-11
				KANSL1-AS1	chr17:44270942-44274089	rs17689882	rs8072451	6.14e-11
				LRRC37A4P	chr17:43578685-43623042	rs17689882	rs8072451	6.36e-11
				ARHGAP27	chr17:43471275-43511787	rs17689882	rs17689471	1.24e-10
				LRRC37A2	chr17:44588877-44630815	rs199443	rs199439	5.35e-09
				WNT3	chr17:44839872-44910424	rs199443	rs199501	6.57e-07
	Putamen basal ganglia	82	647
				CRHR1-IT1	chr17:43697694-43725582	rs17689882	rs17689471	5.1e-11
				KANSL1-AS1	chr17:44270942-44274089	rs17689882	rs8072451	6.02e-11
				LRRC37A4P	chr17:43578685-43623042	rs17689882	rs8072451	6.17e-11
				LRRC37A2	chr17:44588877-44630815	rs199443	rs199439	4.14e-09
				LRRC37A	chr17:44370099-44415160	rs17689882	rs199501	5.32e-07
	GTEx Pituitary	87	1165
				LRRC37A4P	chr17:43578685-43623042	rs17689882	rs17689471	6.46e-12
				CRHR1-IT1	chr17:43697694-43725582	rs17689882	rs17689882	3.67e-11
				KANSL1-AS1	chr17:44270942-44274089	rs17689882	rs8072451	5.95e-11
				LRRC37A2	chr17:44588877-44630815	rs199443	rs199439	1.22e-08
	GTEx Whole_Blood	338	2058
				CRHR1-IT1	chr17:43697694-43725582	rs17689882	rs17689918	5.71e-11
				LRRC37A4P	chr17:43578685-43623042	rs17689882	rs8072451	1.02e-10
				KANSL1-AS1	chr17:44270942-44274089	rs17689882	rs17762954	2.95e-10
				LRRC37A2	chr17:44588877-44630815	rs199443	rs169201	5.01e-09
				LRRC37A	chr17:44370099-44415160	rs17689882	rs17762954	1.2e-07
