# Supplementary material for: Genome-wide association study identifies genetic loci for self-reported habitual sleep duration supported by accelerometer-derived estimates
Source: Nat Commun. 2019 Mar 7;10:1100. doi: 10.1038/s41467-019-08917-4 (PMC6405943; doi:10.1038/s41467-019-08917-4)
Supplement: Supplementary file 21 — Supplementary Data 18 [file 41467_2019_8917_MOESM21_ESM.xlsx]

## Sheet: Supplementary Data 18
Supplementary Data 18. Genetic correlation between sleep duration and 45 traits using LD-score regression. Significant correlations with P <2.2x10-4 accounting for 224 tested traits are bolded.
			Sleep Duration			Sleep Duration (additional exclusions)			Short Sleep			Long Sleep
Category	Trait	PMID	rg	SE	P value	rg	SE	P value	rg	SE	P value	rg	SE	P value
Cognition and Psychiatric	Insomnia	28604731	-0.517	0.0543	1.6047e-21	-0.4753	0.0443	7.1771e-27	0.7265	0.062	9.8992e-32	0.1402	0.0688	0.0414
	Schizophrenia	25056061	0.2046	0.0761	2.1346e-08	0.1766	0.0246	7.5118e-13	-0.1117	0.0394	0.0046	0.256	0.0397	1.1505e-10
	Bipolar disorder	21926972	0.2005	0.121	4.8164e-05	0.1537	0.0356	1.5837e-05	-0.1132	0.0585	0.053	0.2052	0.0625	0.001
	Depressive symptoms	27089181	-0.0646	0.0578	0.2633	0.2186	0.0391	2.2782e-08	0.2822	0.0597	2.3278e-06	0.3076	0.0643	1.7082e-06
	Attention deficit hyperactivity disorder	20732625	0.1185	0.0503	0.2419	0.0586	0.0775	0.4498	0.0308	0.1051	0.7697	0.248	0.1038	0.0169
	Autism spectrum disorder	0	0.0671	0.0786	0.3933	-0.0077	0.0541	0.8862	-0.0902	0.068	0.1847	-0.0729	0.0771	0.3444
	Neuroticism	27089181	-0.1337	0.0578	0.0206	-0.1475	0.0372	7.2149e-05	0.2155	0.0428	4.8924e-07	0.1141	0.0704	0.1054
	Subjective well being	27089181	0.1092	0.0609	0.0729	0.2186	0.0391	2.2782e-08	-0.1814	0.0598	0.0024	-0.0853	0.0684	0.2125
	PGC cross-disorder analysis	23453885	0.2287	0.0476	1.5858e-06	0.1559	0.0338	3.8556e-06	-0.1082	0.0581	0.0626	0.2925	0.0524	2.386e-08
	Chronotype	27494321	-0.0945	0.0455	0.0376	-0.0421	0.0351	0.2303	0.1613	0.048	0.0008	0.017	0.0476	0.7214
	Years of schooling	27225129	0.0901	0.0304	0.003	0.0561	0.0229	0.0142	-0.3504	0.0308	6.6853e-30	-0.3571	0.0288	2.9424e-35
	Anorexia Nervosa	24514567	-0.043	0.0423	0.3298	-0.0719	0.035	0.0399	0.0028	0.044	0.9485	-0.1111	0.0462	0.0161
Anthropometrics	Body mass index	20935630	-0.0366	0.0571	0.3662	-0.0593	0.0316	0.0603	0.1234	0.0411	0.0027	0.0875	0.0373	0.019
	Waist circumference	25673412	-0.0244	0.0328	0.4482	-0.0397	0.0269	0.1397	0.1595	0.04	6.6368e-05	0.1525	0.0379	5.6608e-05
	Hip circumference	25673412	-0.0173	0.0321	0.6065	-0.0406	0.0268	0.1307	0.0875	0.0429	0.0416	0.054	0.0814	0.1527
	Waist-to-hip ratio	25673412	-0.0294	0.0336	0.3496	-0.0212	0.0263	0.4193	0.1805	0.037	1.0742e-06	0.2268	0.0375	1.4333e-09
	Body fat	26833246	0.0859	0.081	0.098	-0.0155	0.0403	0.6998	0.0931	0.0575	0.1056	0.2058	0.0546	0.0002
	Obesity Class 1	23563607	-0.0658	0.0429	0.1249	-0.0607	0.0316	0.0547	0.1782	0.0434	3.9915e-05	0.096	0.0393	0.0146
	Obesity Class 2	23563607	-0.0883	0.0515	0.0865	-0.0923	0.0368	0.0122	0.2041	0.0522	9.1028e-05	0.0605	0.0461	0.1894
	Obesity Class 3	23563607	-0.1251	0.0587	0.0329	-0.1501	0.0473	0.0015	0.2608	0.0668	9.3415e-05	0.0516	0.071	0.4672
	Birth weight	27680694	0.0024	0.0356	0.9455	0.0009	0.027	0.9722	-0.0825	0.0426	0.0528	-0.1075	0.0478	0.0247
Glycemia and Cardiometabolic	Type 2 Diabetes	22885922	0.111	0.061	0.0722	0.0559	0.0455	0.2199	0.0392	0.0629	0.5325	0.282	0.0658	1.828e-05
	Fasting glucose	22581228	-0.0577	0.0493	0.2904	-0.0449	0.0385	0.2427	0.1148	0.0577	0.0464	0.0994	0.0659	0.1317
	Fasting insulin	22581228	-0.0053	0.0545	0.9306	-0.0297	0.0511	0.5608	0.1107	0.0606	0.0678	0.1217	0.0784	0.1206
	HOMA-IR	20081858	0.0098	0.082	0.9046	-0.007	0.068	0.9177	0.0716	0.0733	0.3287	0.1224	0.1038	0.2384
	HbA1c	20858683	-0.0498	0.1013	0.3828	-0.074	0.0499	0.1381	0.146	0.0704	0.038	0.1156	0.0684	0.0909
	2 hour glucose	20081857	0.1132	0.0999	0.2574	0.0063	0.0718	0.9299	-0.0745	0.1143	0.5143	0.0631	0.1126	0.5754
	Leptin	26833098	0.1941	0.0494	0.0166	0.071	0.0553	0.1985	-0.1121	0.0793	0.1576	0.2419	0.0869	0.0054
	Total Cholesterol	20686565	0.0099	0.0519	0.7982	0.025	0.0344	0.467	0.0409	0.042	0.3301	0.0452	0.0482	0.3485
	HDL cholesterol	20686565	-0.0433	0.0388	0.242	-0.0256	0.0329	0.4358	-0.0775	0.0439	0.0777	-0.1488	0.0507	0.0034
	LDL cholesterol	20686565	0.0073	0.037	0.8599	0.0412	0.0415	0.3208	0.0464	0.0918	0.3181	0.0387	0.0545	0.4779
	Triglycerides	20686565	0.0225	0.0415	0.6548	-0.0002	0.0383	0.9955	0.0984	0.0467	0.0354	0.1471	0.0581	0.0114
	Coronary artery disease	26343387	-0.0337	0.0481	0.4542	0.0023	0.0313	0.9423	0.1284	0.0425	0.0025	0.1662	0.0444	0.0002
Other Diseases	Crohn's disease	26192919	0.1036	0.0314	0.0193	0.1001	0.0285	0.0004	-0.0463	0.0479	0.3335	0.154	0.0974	0.0028
	Inflammatory Bowel Disease	26192919	0.082	0.0443	0.0349	0.0715	0.0274	0.009	-0.0505	0.047	0.2823	0.0689	0.0434	0.1126
	Rheumatoid Arthritis	24390342	-0.0717	0.0784	0.0899	-0.0439	0.0317	0.1664	0.081	0.049	0.0983	0.093	0.0519	0.073
	Ulcerative colitis	26192919	0.0387	0.0389	0.4211	0.0291	0.0366	0.4267	-0.0534	0.0535	0.3174	-0.0487	0.0522	0.3509
	Asthma	17611496	-0.0334	0.0876	0.7031	-0.1117	0.0679	0.0999	0.1023	0.0918	0.2647	0.0938	0.1076	0.3836
	Multiple sclerosis	21833088	-0.0204	0.0406	0.8661	0.009	0.0846	0.9152	0.2082	0.1601	0.1934	0.1931	0.195	0.3221
	Alzheimers disease	24162737	-0.008	0.0618	0.9188	0.0217	0.066	0.7428	0.0616	0.0824	0.4543	0.0074	0.0864	0.9317
	Femoral Neck bone mineral density	22504420	0.1369	0.0395	0.0005	0.0833	0.0305	0.0063	-0.1248	0.0443	0.0049	0.0993	0.0448	0.0266
	Forearm bone mineral density	26367794	0.3167	0.2493	0.204	0.1813	0.0969	0.0613	-0.1058	0.1731	0.5412	0.2412	0.1704	0.1569
Others	Age at Menarche	25231870	0.1321	0.0365	5.6411e-05	0.0852	0.0258	0.001	-0.1499	0.0441	0.0007	-0.0044	0.0345	0.8983
	Age at Menopause	26414677	0.1108	0.2493	0.025	0.0952	0.0373	0.0106	-0.1656	0.0508	0.0011	-0.0042	0.057	0.9411
	Ever vs never smoked	20418890	0.0872	0.0587	0.1373	-0.0682	0.039	0.0807	0.2025	0.0553	0.0002	0.0872	0.0587	0.1373
