# Supplementary material for: Genome-wide association study identifies genetic loci for self-reported habitual sleep duration supported by accelerometer-derived estimates
Source: Nat Commun. 2019 Mar 7;10:1100. doi: 10.1038/s41467-019-08917-4 (PMC6405943; doi:10.1038/s41467-019-08917-4)
Supplement: Supplementary file 22 — Supplementary Data 19 [file 41467_2019_8917_MOESM22_ESM.xlsx]

## Sheet: Supplementary Data 19
Supplementary Data 19. Leave-one-out Mendelian Randomization sensitivity analysis for causal links of sleep duration (in minutes) on schizophrenia (log odds ratio) using inverse variance weighted method.
Excluded SNP	Beta	Log OR	P value
No exclusions	0.008772	0.003023	0.003704
rs10173260	0.00839283	0.00303409	0.00567173
rs10483350	0.00912654	0.00304442	0.00271941
rs1057703	0.00826565	0.00302685	0.00631858
rs10761674	0.00871522	0.00306274	0.00443322
rs10973207	0.00902254	0.00306018	0.00319458
rs11190970	0.00851716	0.00304793	0.00519953
rs112230981	0.00893586	0.00305545	0.00344938
rs113113059	0.00812382	0.00298461	0.00649069
rs11567976	0.00936075	0.00299247	0.00175942
rs11602180	0.00915422	0.00304271	0.00262475
rs11614986	0.00822304	0.00299939	0.00611456
rs11621908	0.00895535	0.00305795	0.00340549
rs11885663	0.00911253	0.00304823	0.00279479
rs12246842	0.00891397	0.00306207	0.00360162
rs12567114	0.00851383	0.00305233	0.00528234
rs12607679	0.00910442	0.00307149	0.00303495
rs12611523	0.00957462	0.00292201	0.00105018
rs1263056	0.00863667	0.00306112	0.00478127
rs13088093	0.00845067	0.00305758	0.00571251
rs151014368	0.00903155	0.00305042	0.00306886
rs1517572	0.00909567	0.00305317	0.00289106
rs1553132	0.00913893	0.00303611	0.00261177
rs17427571	0.00887504	0.00306329	0.00376478
rs174560	0.0087053	0.00306339	0.00448703
rs1776776	0.00897011	0.00306019	0.00337622
rs180769	0.00888466	0.00306081	0.00369941
rs1939455	0.00868425	0.00306259	0.00457408
rs1991556	0.00837801	0.00302033	0.00553937
rs205024	0.00962098	0.00293545	0.00104726
rs2072727	0.0087395	0.00306601	0.00436573
rs2192528	0.00871051	0.00306546	0.00449019
rs2231265	0.00895874	0.00305648	0.00337799
rs3095508	0.00830196	0.00304113	0.00633548
rs330088	0.00819723	0.00301324	0.00652024
rs34354917	0.00875313	0.00306001	0.00422992
rs34731055	0.00827725	0.00304405	0.00654488
rs35531607	0.0090596	0.00304832	0.00295871
rs365663	0.0091767	0.00304358	0.00256896
rs374153	0.00853425	0.00305209	0.00517072
rs4128364	0.00805665	0.00298026	0.00686465
rs4538155	0.00870483	0.003063	0.00448417
rs4592416	0.00893539	0.00306687	0.00357384
rs460692	0.00878702	0.0030696	0.00420192
rs4767550	0.00811377	0.00299525	0.00675108
rs55658675	0.00917075	0.00302863	0.00246166
rs56372231	0.0087824	0.0030759	0.00430054
rs61796569	0.00935875	0.00300732	0.0018583
rs61985058	0.0084243	0.00303584	0.00552099
rs62120041	0.00865267	0.00306042	0.0046945
rs6575005	0.00886423	0.00306518	0.00382899
rs7115226	0.00883389	0.00306335	0.00392988
rs72804080	0.00898302	0.00305306	0.00325779
rs73219758	0.00864154	0.00306852	0.00485965
rs7503199	0.00876414	0.00306585	0.00425469
rs75539574	0.00871912	0.00308998	0.00477639
rs7556815	0.00880897	0.00318879	0.00573642
rs7616632	0.00895771	0.00305953	0.00341362
rs7644809	0.00833797	0.00302465	0.00583921
rs7806045	0.00936618	0.00298897	0.00172685
rs7915425	0.00892046	0.00306662	0.00362711
rs7951019	0.00851377	0.00304321	0.00514795
rs80193650	0.00836601	0.00302638	0.00570348
rs8038326	0.00876708	0.00306882	0.00427899
rs8050478	0.00884084	0.00307514	0.00404111
rs9345234	0.00835193	0.00302982	0.00584096
rs9382445	0.00845801	0.00305126	0.00557178
rs9903973	0.00906899	0.00304683	0.00291525
